# Supplementary material for: FUNDC2 promotes liver tumorigenesis by inhibiting MFN1-mediated mitochondrial fusion
Source: Nat Commun. 2022 Jun 17;13:3486. doi: 10.1038/s41467-022-31187-6 (PMC9203792; doi:10.1038/s41467-022-31187-6)
Supplement: Supplementary file 4 — Supplementary Data 1 [file 41467_2022_31187_MOESM4_ESM.xlsx]

## Sheet: Sup Data 1
Supplementary Data 1. Targeted metabolomics identified metabolites regulated by FUNDC2 in tumors.
Sample Name	Polarity	Q1	Q3	shNT						shFUNDC2
Glutamine	Pos	147.1	84.1	0.000281049	4.73113e-05	0.000147256	0.000116854	0.000152686	3.92052e-05	0.0163364	0.0169207	0.0163279	0.0134412	0.0150385	0.0126291
Thiamine monophosphate	Pos	345.2	122	0.000109088	0.000153997	0.000161799	8.60205e-05	0.000175856	0.000167299	0.000585751	0.000535517	0.000491113	0.000596138	0.000557576	0.000558295
IMP	Pos	349	137	0.0004451	0.00059261	0.000256523	6.94024e-05	0.000495392	0.000385114	0.00119779	0.00150944	0.00113078	0.00111966	0.00114138	0.00117423
5-Thymidylic acid	Neg	323	81	3.28517e-06	1.89315e-06	2.02511e-06	3.08217e-06	2.48172e-06	2.3578e-06	6.71967e-06	5.55431e-06	4.74994e-06	1.4866e-05	9.74374e-06	7.15929e-06
N-Acetylglutamine	Pos	189.1	130	0.00062208	0.000504421	0.000360252	0.000290866	0.000317091	0.000417528	0.00118252	0.0012856	0.00151032	0.00121708	0.00127879	0.00134791
Homoserine	Pos	120.15	44.2	4.74252e-06	2.52921e-06	8.2899e-07	1.31012e-06	6.83724e-07	1.51716e-06	4.41824e-06	5.03078e-06	4.58457e-06	3.05866e-06	9.09137e-06	7.69762e-06
Phosphorylcholine	Pos	184.001	125	0.0218961	0.00810828	0.0120902	0.00897069	0.00958962	0.0154589	0.0382332	0.0339822	0.0302825	0.0429853	0.0375153	0.0361212
NAD	Pos	664.1	428	0.000138048	0.000465656	0.000697563	0.000259688	0.00103552	0.000629778	0.00176447	0.00142145	0.0015954	0.00123827	0.00146693	0.00147518
Choline	Pos	104	60	0.026337	0.00720162	0.00404929	0.00483122	0.00500187	0.00447825	0.0177982	0.0272662	0.0208361	0.0190259	0.0224305	0.024279
S-Adenosylhomocysteine	Neg	385.1	136	0.00113069	0.0020323	0.00144238	0.000785107	0.00219138	0.00137465	0.00404134	0.0044343	0.00323724	0.00307223	0.00380488	0.00363913
Thiamine	Pos	265	122	0.000458471	0.000624063	0.000236212	0.000200835	0.000290401	0.000310998	0.000673921	0.00080585	0.000879969	0.000936745	0.000838907	0.000957922
Imidazoleacetic acid	Pos	127.002	81	7.82548e-05	0.000103534	7.00433e-05	7.82305e-05	7.14436e-05	5.39435e-05	0.00019453	0.000184134	0.000198425	0.00014556	0.000179532	0.000170082
Dimethylglycine	Pos	104.02	58	0.00125147	0.0015859	0.000860497	0.000387137	0.00149017	0.000902537	0.00214399	0.00225387	0.00207145	0.00218353	0.00215356	0.00206661
dCMP	Pos	308	112	1.21142e-05	1.40358e-05	8.22697e-06	1.11428e-05	1.508e-05	7.66516e-06	1.79622e-05	2.13238e-05	2.92332e-05	3.0803e-05	1.31628e-05	1.52075e-05
Niacinamide	Pos	123.1	80	0.0348628	0.0457087	0.0359722	0.0279684	0.0463645	0.0399505	0.0668885	0.0634874	0.0687476	0.0782011	0.0737791	0.0749436
N-Acetylglutamic acid	Pos	190.1	84.1	0.000156379	0.000234555	0.000146761	0.000182947	0.000121572	0.00014866	0.000358198	0.000327867	0.000300511	0.000280854	0.000284363	0.000274433
N6-Acetylysine	Pos	189.001	84.2	0.000154455	0.000331843	0.000163107	3.38066e-05	0.00023256	0.000132382	0.000322954	0.000324416	0.000319156	0.000275647	0.0002765	0.000278777
O-Acetylserine	Pos	148	106	2.0713e-05	1.16449e-05	7.57112e-06	8.09703e-06	7.5065e-06	5.15971e-06	1.73069e-05	1.891e-05	1.44854e-05	1.67593e-05	2.10614e-05	1.45058e-05
Adenosine monophosphate	Pos	348.15	136	0.0299626	0.0875837	0.0741042	0.0569439	0.0993315	0.0751735	0.129685	0.115803	0.123116	0.112241	0.115009	0.109197
Gamma-Aminobutyric acid	Pos	104.01	69	6.08433e-05	3.88071e-05	3.42605e-05	2.59594e-05	4.00473e-05	2.58399e-05	7.12637e-05	6.33405e-05	5.74025e-05	5.58506e-05	6.31992e-05	6.29662e-05
Cytidine	Pos	244.1	112	0.000959829	0.000409327	0.000512387	0.00108607	0.000304229	0.000425637	0.000992013	0.00119145	0.000984808	0.00102327	0.000907009	0.000931123
Threonine	Pos	120	74	0.00136011	0.000849948	0.000350574	0.000303726	0.000600254	0.000517602	0.00112321	0.00115206	0.00105251	0.000954312	0.000969011	0.000993977
Hydroxyproline	Pos	132.004	68.2	0.000252828	0.000175548	8.16603e-05	0.000119332	0.000167293	0.000166505	0.000226836	0.000232507	0.000209905	0.000213372	0.000224745	0.000239977
Adenosine	Pos	268.15	136.1	0.165581	0.162784	0.228661	0.175853	0.133023	0.233015	0.239649	0.245982	0.240882	0.272117	0.26343	0.26429
Adenine	Pos	136	119	0.0218659	0.0232704	0.0353296	0.0254677	0.0192377	0.0331358	0.0337868	0.0348528	0.0318627	0.0377249	0.0399254	0.037896
Histidine	Pos	156.1	110.1	0.0200476	0.0273392	0.0178225	0.0172103	0.0283504	0.0235205	0.0342188	0.0316204	0.0288665	0.0238614	0.0294916	0.028983
Glycerophosphocholine	Pos	258.1	104	0.188963	0.163116	0.152243	0.168847	0.16663	0.144381	0.207853	0.204552	0.223073	0.195135	0.192358	0.196138
GMP	Pos	364	152	0.00167502	0.00287721	0.00211088	0.00222082	0.00327944	0.00262506	0.00320787	0.00286398	0.00305961	0.00305802	0.002963	0.00308516
Serine	Pos	106	60	0.000795559	0.000647842	0.000459303	0.000500542	0.000649044	0.000632024	0.000574835	0.000497956	0.000478369	0.00043879	0.000468849	0.00046706
Glutamic acid	Pos	148.1	84.1	0.0117412	0.0129833	0.0139878	0.00835426	0.0162406	0.0154457	0.00835984	0.00863873	0.00852359	0.00908934	0.00782779	0.00882339
Asparagine	Pos	133.1	74	0.000124497	0.000103292	5.68948e-05	4.57024e-05	8.08497e-05	7.19832e-05	6.26936e-05	5.76069e-05	4.95211e-05	4.28957e-05	4.97901e-05	4.41611e-05
7-Methylguanosine	Pos	298.002	166	7.61344e-05	6.42505e-05	6.88149e-05	7.49511e-05	0.000107146	8.39507e-05	4.39538e-05	5.32504e-05	5.56304e-05	3.81762e-05	4.4317e-05	4.91068e-05
Ornithine	Pos	133	70	0.000868417	0.00064265	0.000365396	0.000816566	0.000716137	0.000712286	0.00041243	0.000398718	0.000414692	0.000385068	0.000364379	0.000488834
N-Alpha-acetyllysine	Pos	189.002	84	0.000150834	0.000144413	9.34799e-05	0.000118491	9.56653e-05	0.000108024	6.66228e-05	6.768e-05	7.28304e-05	6.88607e-05	5.5338e-05	6.88715e-05
Alanine	Pos	90.1	44.2	0.00429783	0.00421869	0.00274704	0.00370745	0.00392166	0.00322564	0.00226593	0.00254309	0.0022185	0.00172732	0.00180449	0.00178863
2-Aminooctanoic acid	Pos	160	55.3	0.000585489	0.000658944	0.000405788	0.000339266	0.000496054	0.000384985	0.000254194	0.000280771	0.000219658	0.000213814	0.000200657	0.000232198
Pipecolic acid	Pos	130	84	0.00178271	0.00192729	0.00112853	0.00281436	0.000705505	0.000801098	0.000713198	0.000840951	0.000776302	0.00065893	0.000718994	0.000688769
Asymmetric dimethylarginine	Pos	203	70	0.000290286	0.000254044	0.000141001	0.000206465	0.000212234	0.000187834	8.06151e-05	0.000111734	0.000123746	8.86656e-05	9.91055e-05	0.000102984
1-Methylhistidine	Pos	170.1	124	0.0024744	0.00233598	0.00188476	0.0029609	0.00170085	0.00171078	0.000977335	0.00126136	0.0010344	0.000809049	0.000953716	0.00101594
Carnitine	Pos	162.1	103	0.0756813	0.0926323	0.0670499	0.0572598	0.0721619	0.0606847	0.03033	0.0303256	0.0299851	0.0282657	0.0277677	0.027882
Aspartic acid	Pos	134	74	0.000528839	0.000537687	0.000706735	0.000418845	0.000976721	0.000946301	0.000254275	0.00025613	0.000200563	0.000269233	0.000246853	0.000250819
1-Methyladenosine	Pos	281.8	150	0.000568268	0.000555066	0.000478487	0.000631014	0.000853554	0.000641066	0.000254335	0.000230602	0.000225304	0.000190127	0.000202942	0.000218875
Glutathione	Pos	308.1	162	0.00818906	0.0321368	0.0314831	0.0214635	0.04042	0.0403124	0.0132739	0.00758604	0.00434939	0.00510165	0.0111069	0.0107134
Argininosuccinic acid	Pos	291	70	1.36924e-05	1.85683e-05	9.67958e-06	2.71451e-05	2.26588e-05	3.53211e-05	3.89397e-06	8.56211e-06	3.06563e-06	7.1522e-06	6.36542e-06	7.09324e-06
Betaine	Pos	118.02	58	0.184859	0.174418	0.183008	0.263134	0.174002	0.162246	0.0384217	0.0389997	0.0478185	0.0428366	0.0434992	0.0441847
Acetylcarnitine	Pos	204	85	0.0366375	0.0255481	0.0467742	0.041203	0.0600936	0.0352049	0.00636873	0.0065316	0.00985034	0.00953104	0.00745373	0.00870943
Tryptophan	Pos	205	146	0.000926127	0.000657141	0.0011182	0.00107213	0.00145572	0.000866321	0.000164969	0.000164701	0.000240392	0.000218317	0.000158092	0.000210216
Cystathionine	Pos	223	134	4.67327e-05	6.28558e-05	1.79357e-05	3.3683e-05	5.95818e-05	5.3447e-05	2.52292e-06	8.06803e-06	4.20798e-06	1.07662e-06	6.2712e-06	3.75308e-06
1-Methylnicotinamide	Pos	137.001	94	0.00014929	5.31778e-05	8.41328e-05	8.2172e-05	4.1814e-05	4.56257e-05	4.13199e-06	3.9286e-06	7.68884e-06	5.79447e-06	6.10033e-06	5.84565e-06
Phenylpropiolic acid	Neg	145.004	101	7.5286e-06	4.68893e-06	1.87241e-06	8.20972e-07	1.72123e-06	2.51839e-06	7.18532e-05	6.796e-05	7.21669e-05	5.79616e-05	7.61806e-05	6.30812e-05
Taurodeoxycholic acid	Neg	498.2	124	5.59126e-06	1.09397e-05	1.61107e-05	1.09937e-06	7.88547e-06	4.89098e-06	8.06931e-05	0.000129212	3.76437e-05	4.00946e-05	4.11535e-05	4.42261e-05
Kynurenine	Neg	209	146	1.02093e-05	2.87111e-06	2.19595e-06	1.32412e-06	1.138e-06	1.80233e-06	1.32352e-05	1.90843e-05	2.20302e-05	1.8738e-05	2.19591e-05	2.4628e-05
Uridine diphosphate glucuronic acid	Neg	579	403	2.18377e-05	2.47708e-05	1.79686e-06	1.22133e-05	3.01422e-05	2.72393e-05	0.000136525	0.000109992	0.00010322	0.000111874	9.63342e-05	8.81818e-05
Kynurenic acid	Neg	188	144	1.86973e-05	2.24595e-05	7.02495e-06	1.70508e-05	1.02182e-05	1.08824e-05	6.77456e-05	5.71177e-05	5.59903e-05	5.61669e-05	7.05997e-05	6.01953e-05
Cholesterol sulfate	Neg	465.2	97	3.34441e-05	1.43455e-05	1.05252e-05	2.31838e-05	1.76782e-05	2.32775e-05	6.64229e-05	6.32861e-05	7.50697e-05	3.27953e-05	5.46301e-05	4.80967e-05
Deoxyribose 1-phosphate	Neg	213	79	2.33726e-05	1.09816e-05	2.38347e-05	1.61443e-05	2.80202e-05	2.0863e-05	5.94301e-05	4.67556e-05	4.50662e-05	2.8939e-05	5.07773e-05	6.34538e-05
Glycerol 3-phosphate	Neg	171	79	0.00111283	0.000896744	0.00152815	0.000862826	0.00162029	0.001203	0.00284884	0.00265684	0.00245967	0.00291632	0.00296076	0.0030582
Xanthosine	Neg	283	151	0.000113599	0.000106481	7.51794e-05	3.84753e-05	0.000196731	0.000181744	0.00024673	0.000244691	0.000196357	0.000284089	0.000336633	0.000228413
Citicoline	Neg	487	428	2.56627e-05	3.19156e-05	2.48815e-05	3.04274e-05	4.0246e-05	2.56193e-05	6.53942e-05	6.17727e-05	4.47712e-05	5.29113e-05	4.82824e-05	4.85598e-05
Hypoxanthine	Neg	135	92	0.000988276	0.000732611	0.000566974	0.000315639	0.00043726	0.00073715	0.00101443	0.0011537	0.000816687	0.00150656	0.000997595	0.001236
Pyruvic acid	Neg	87	43	6.65471e-06	4.44988e-06	5.9277e-06	1.62977e-06	5.05784e-06	4.42929e-06	9.93376e-06	8.29066e-06	5.03577e-06	9.45081e-06	6.92224e-06	6.86145e-06
CDP-ethanolamine	Neg	445	273	6.52263e-06	4.9025e-06	4.5709e-06	7.63312e-06	3.62065e-06	5.66424e-06	1.18088e-05	8.61647e-06	7.86446e-06	8.10625e-06	8.02883e-06	8.28133e-06
Inosine	Neg	267	135	0.00271857	0.00216019	0.00176377	0.00100015	0.00124264	0.00194253	0.00254226	0.00303026	0.00221293	0.00349879	0.00272651	0.0030937
Ribose 1-phosphate	Neg	229	79	0.000387459	0.000272794	0.000166901	0.000173168	0.000246934	0.000207448	0.000340691	0.000448348	0.000354239	0.000298507	0.000400305	0.000353951
Thymidine	Neg	241	125	3.16242e-05	2.97677e-05	2.07971e-05	3.89186e-05	2.29464e-05	2.96222e-05	4.26305e-05	4.45823e-05	3.82572e-05	3.7297e-05	4.55332e-05	3.28075e-05
Taurine	Neg	124	80	0.0157198	0.016993	0.0127796	0.0140209	0.0159638	0.012614	0.0115521	0.0112155	0.0121276	0.0100826	0.0113635	0.0104475
2-Hydroxyglutarate	Neg	147.1	128.7	6.15978e-05	6.08554e-05	6.72207e-05	3.65894e-05	8.29182e-05	7.33829e-05	4.45662e-05	4.38234e-05	5.50376e-05	4.4197e-05	4.42931e-05	4.2445e-05
Cis-Aconitic acid	Neg	173.05	85	1.24726e-05	1.17111e-05	1.02709e-05	1.04142e-05	8.0687e-06	1.29412e-05	8.39029e-06	5.85416e-06	7.44801e-06	8.66503e-06	5.14332e-06	7.88717e-06
Uridine	Neg	243	200	1.29828e-05	1.15504e-05	7.13062e-06	9.27131e-06	7.2204e-06	9.55546e-06	5.64507e-06	5.81739e-06	6.00081e-06	6.22301e-06	7.29418e-06	4.89005e-06
Uracil	Neg	111.05	42.1	0.000506146	0.000497591	0.000345985	0.000518325	0.000439025	0.000493617	0.00027929	0.000314005	0.000195993	0.000326408	0.000297853	0.000274513
Fructose 6-phosphate	Neg	259.03	169	0.000163109	0.000177192	0.000122531	4.99311e-05	0.000185142	0.000242269	9.81026e-05	8.05024e-05	6.37598e-05	0.000124106	8.68992e-05	0.000101284
Sedoheptulose 1,7-bisphosphate	Neg	289	97	0.000176993	0.000207683	0.000223251	8.78108e-05	0.000365737	0.000307097	0.000154764	0.000164172	8.65588e-05	0.000120582	0.000137225	0.000120748
Citric acid	Neg	191.05	87	0.000676835	0.000979433	0.000668183	0.000617201	0.000972936	0.000984607	0.000557695	0.000436347	0.000347374	0.000465197	0.0005371	0.00043217
Pantothenic acid	Neg	218	146	7.63828e-05	4.24428e-05	5.25483e-05	9.71092e-05	5.62373e-05	5.87529e-05	3.41363e-05	4.25413e-05	3.238e-05	3.35381e-05	3.14227e-05	3.47908e-05
Fumaric acid	Neg	115	71	0.000605663	0.000596582	0.000549124	0.000433107	0.000605391	0.000649823	0.000180288	0.000240518	0.000193686	0.000159592	0.000192891	0.000190694
Alpha-ketoisovaleric acid	Neg	115.05	71.05	0.000561379	0.000600847	0.000487479	0.000397321	0.0005246	0.000591753	0.000167769	0.000208144	0.000161393	0.000151594	0.00017065	0.000188813
Malic acid	Neg	133	115	0.00520922	0.00562109	0.00479507	0.00409895	0.00521429	0.00575016	0.00158933	0.00195938	0.00161187	0.00137275	0.00161811	0.00158576
Ascorbic acid	Neg	175.001	87	0.000302773	0.00104361	0.000728568	0.000804891	0.00104677	0.00116592	0.000182036	5.98282e-05	4.71991e-05	3.82456e-05	0.000305378	0.00021097
2-Isopropylmalic acid	Neg	175.002	115	0.000606182	0.00216705	0.00135853	0.00160942	0.00193932	0.00228717	0.000370876	0.00013381	9.72719e-05	7.54693e-05	0.000549923	0.00040095
Glyceraldehyde 3-phosphate	Neg	169.05	97	0.000165101	9.98049e-05	3.69831e-05	5.05716e-05	3.86555e-05	7.51158e-05	6.38663e-06	1.91e-05	2.0986e-05	6.08676e-06	6.91481e-06	8.79073e-06
Dihydroxyacetone phosphate	Neg	169	79	0.000151876	7.8042e-05	2.77576e-05	4.69016e-05	3.09596e-05	5.87094e-05	4.43495e-06	1.67441e-05	1.19382e-05	4.08737e-06	9.03812e-06	6.09369e-06
