# Supplementary material for: FUNDC2 promotes liver tumorigenesis by inhibiting MFN1-mediated mitochondrial fusion
Source: Nat Commun. 2022 Jun 17;13:3486. doi: 10.1038/s41467-022-31187-6 (PMC9203792; doi:10.1038/s41467-022-31187-6)
Supplement: Supplementary file 5 — Supplementary Data 2 [file 41467_2022_31187_MOESM5_ESM.xlsx]

## Sheet: Sup Data 2
Supplementary Data 2. Reduced phopsholipids by FUNDC2 knockdown in tumors were revealed by lipidomics.
Metabolite name	shNT						shFUNDC2
ST 27:1;O	1801080	1835381	1615477	1841882	1875586	1996374	3821662	5624546	11551578	8092036	2175814	7806763
ST 28:1;O	1499	12679	18362	12567	10423	20597	27898	45833	63249	57786	15470	4354
CE 22:6	35817	37864	27748	34145	37890	42470	117045	74461	284565	146725	76070	142901
CE 18:1	32348	41066	20300	28251	26612	30653	104455	153861	327752	208674	53649	189981
TG 56:4|TG 18:1_20:1_18:2	390284	568471	193647	433654	343729	406324	750784	1019347	613116	748318	639078	695448
TG 51:2|TG 16:0_17:1_18:1	171017	213971	127120	188298	153845	182079	378862	454910	309657	311758	255188	450093
TG 53:2|TG 16:0_18:1_19:1	62878	82460	41872	77791	58206	73199	251021	78555	42618	210298	140167	254438
TG 55:3|TG 18:1_18:1_19:1	31352	48609	18200	31497	30802	36928	77352	111543	59136	70499	48443	90819
DG 38:6	114131	50361	37071	37602	38443	45206	335663	1103981	384995	96854	345946	1173924
DG 36:1	152944	137106	94104	109374	121088	133074	615382	1335915	315283	216375	430178	773420
DG 38:1	63229	72826	46075	61590	55027	65877	161806	228939	527555	360118	106268	328363
DG 36:1|DG 18:0_18:1	274993	243499	143557	190274	205334	234176	921258	2149922	346805	269444	594862	1183588
DG 34:0|DG 16:0_18:0	127083	113277	122109	111260	105574	122549	275719	372722	153427	120575	188822	346152
LPS 22:6	52405	55436	8	43642	47207	53881	8583	3070	17643	10628	10229	18106
PA 34:2|PA 16:0_18:2	112298	95245	104853	108447	118399	89291	75315	68192	72675	67821	68141	84457
PC 34:2|PC 16:0_18:2	191743952	202975968	167083456	180693184	211492992	231955760	74519888	64422436	53920808	58321108	45689580	59042168
PC 36:2|PC 18:1_18:1	90391936	91335704	70157352	76182400	89213000	102154952	39509092	30537712	29310746	25966260	22172230	29413910
PC 36:3|PC 16:0_20:3	45539104	45620544	37598644	39855260	46991292	50296008	35644320	32751130	24696742	21439722	22281438	26465288
PE 38:4	25102872	27226990	20708258	23146600	25887880	28400208	16707608	1337495	2381768	14236599	13765963	17796644
PE 38:6	24050870	24214590	18673206	20629472	24253056	26041712	9820891	10249434	6771650	13521340	8987726	11755957
PE 40:6|PE 18:0_22:6	21640794	22876182	16855620	18036124	23653682	24352202	11241842	13294970	8505715	18901456	14416628	15560008
PG 34:2|PG 16:0_18:2	566601	537112	425432	508288	671917	741408	143642	149153	76361	63819	127864	164078
PI 38:4|PI 18:0_20:4	33576128	32932758	28159552	31322674	36472708	40467196	22992872	26469844	20395104	16388350	20014306	26865316
PS 38:4|PS 18:0_20:4	3174970	3259747	2621275	2776523	3123071	3380422	3110076	2363222	2441132	1321051	800479	1819792
SM 42:1;2O|SM 18:1;2O/24:0	12287053	15514234	9978174	9552475	12425365	13634645	2900675	275511	878522	1843907	1108690	1427053
SM 40:1;2O|SM 18:1;2O/22:0	9279978	11563159	7264449	7011640	9205656	10401321	2535735	1333800	925366	2251300	1356853	1551750
SM 41:1;2O|SM 18:1;2O/23:0	3488380	4349296	2926432	2790066	3525792	3996536	987142	96069	437719	842060	437742	641836
CL 72:7|CL 18:1_18:2_18:2_18:2	270046	306313	154870	189813	262190	266590	160233	146072	103897	52255	138010	118149
CL 72:8|CL 18:2_18:2_18:2_18:2	649945	751052	444692	474559	633379	634148	190837	131758	113686	76349	136602	135986
