# Supplementary material for: FUNDC2 promotes liver tumorigenesis by inhibiting MFN1-mediated mitochondrial fusion
Source: Nat Commun. 2022 Jun 17;13:3486. doi: 10.1038/s41467-022-31187-6 (PMC9203792; doi:10.1038/s41467-022-31187-6)
Supplement: Supplementary file 6 — Supplementary Data 3 [file 41467_2022_31187_MOESM6_ESM.xlsx]

## Sheet: Sup Data 3
Supplementary Data 3. Targeted metabolomics identified metabolites regulated by FUNDC2 in an MFN1-dependent manner.
Sample Name	Polarity	Q1	Q3	shNT					shFUNDC2					shFUNDC2 sgMFN1
S-Ribosyl-L-homocysteine	Pos	268	88	N/A	5005.74	2093.86	1984.26	N/A	204682	212311	216236	183311	154805	N/A	N/A	4005.19	N/A	2918.28
Cytidine monophosphate	Pos	324	112	138846	149296	91816.4	119449	228600	910108	1.00219e+06	798906	725398	852445	150471	122368	142326	159312	100744
Asparagine	Pos	133.1	74	70556.9	132986	72117.5	96024.7	51677.6	340019	376605	345760	316341	281291	87816.3	69065.1	51379.8	68769	80160.2
GMP	Pos	364	152	163275	320380	219566	206844	300205	963577	785077	925520	854822	846518	212261	128483	115780	212536	185976
1-Methyladenosine	Pos	281.8	150	196920	210810	214205	159837	154272	520529	492401	420738	437396	442766	227801	228406	188706	158882	210721
7-Methylguanosine	Pos	298.002	166	29735.7	43536.3	34754.8	29840.7	15126.2	63581.1	77455.9	86772.3	40474	72257.7	44412.5	38047.6	29024.4	40835.3	35584.7
Riboflavin	Pos	377	243	74937.9	79303.3	86017.5	88568	58963.8	205982	187488	145630	168167	131824	90694.2	85706.8	64907.1	62345.6	64402.6
5'-Methylthioadenosine	Pos	298	136	3.26001e+07	3.18951e+07	4.40053e+07	3.39469e+07	3.27074e+07	7.89238e+07	8.18768e+07	7.24302e+07	6.72213e+07	6.78729e+07	3.50093e+07	3.90682e+07	3.29509e+07	3.49483e+07	4.25999e+07
Adenosine	Pos	268.15	136.1	6.39865e+06	1.77717e+07	8.71965e+06	1.90585e+07	7.41413e+06	2.75989e+07	2.18941e+07	2.06324e+07	2.06738e+07	2.63851e+07	7.36152e+06	8.88456e+06	1.05965e+07	6.08503e+06	6.72231e+06
Tryptophan	Pos	205	146	3.78019e+06	3.9695e+06	3.67048e+06	3.27099e+06	3.47305e+06	7.01679e+06	7.74995e+06	6.82148e+06	7.57146e+06	6.04738e+06	4.43535e+06	3.98485e+06	3.31241e+06	3.252e+06	4.52716e+06
Methionine	Pos	150.1	133	1.15121e+07	1.29851e+07	1.28039e+07	1.19369e+07	1.24481e+07	2.32312e+07	2.48467e+07	2.07354e+07	2.06944e+07	2.08504e+07	1.25272e+07	1.30696e+07	1.3202e+07	1.19406e+07	1.34222e+07
NADH	Pos	666.1	514	623777	562249	492082	447663	488673	1.08633e+06	995531	861923	952004	758045	745165	681632	495742	537321	534602
Indole	Pos	118	91	400129	407079	424001	374259	390473	775070	699386	657050	709628	706765	442434	398472	450336	377377	471851
IMP	Pos	349	137	428278	451678	506256	599668	611169	904095	1.04681e+06	980153	801292	868446	490699	642363	519982	612113	490035
Choline	Pos	104	60	6.266e+06	6.82637e+06	7.42865e+06	7.2284e+06	6.86223e+06	1.18863e+07	1.30851e+07	11598342	1.17843e+07	1.03534e+07	4.17313e+06	4.44402e+06	6.96036e+06	4.12841e+06	6.85647e+06
Phenylalanine	Pos	166.1	103	2.76551e+07	3.10705e+07	3.04537e+07	2.94219e+07	2.81411e+07	4.84012e+07	5.75191e+07	4.69087e+07	5.07082e+07	4.31248e+07	2.8789e+07	3.07666e+07	3.0625e+07	2.87379e+07	3.12299e+07
1-Methylhistidine	Pos	170.1	124	6.22424e+06	7.02002e+06	6.76488e+06	6.64361e+06	6.54779e+06	1.16446e+07	1.28214e+07	1.02732e+07	9.52327e+06	1.10459e+07	8.15999e+06	7.50354e+06	7.36919e+06	8.35399e+06	8.74648e+06
Valine	Pos	118.1	55.2	1.49616e+06	1.27301e+06	1.44801e+06	1.493e+06	1.30463e+06	2.58067e+06	2.44249e+06	2.23471e+06	2.14688e+06	2.24702e+06	1.51875e+06	1.38626e+06	1.50298e+06	1.23769e+06	1.4494e+06
Purine	Pos	121	94	572721	645977	603443	542700	563036	922300	1.01176e+06	942258	1.04873e+06	925099	584540	627382	587014	529563	671770
Succinic acid semialdehyde	Pos	103.2	76.8	4.63743e+06	4.67966e+06	4.74745e+06	3.83469e+06	3.88789e+06	7.69751e+06	7.89682e+06	7.19219e+06	6.41177e+06	6.81084e+06	4.47564e+06	4.70793e+06	5.60871e+06	4.31871e+06	4.94641e+06
Malonate	Pos	105.2	77.1	1.46779e+06	1.31758e+06	1.28461e+06	1.01335e+06	1.11375e+06	2.0891e+06	2.01485e+06	1.99391e+06	2.00803e+06	1.99313e+06	1.22481e+06	1.14416e+06	978976	1.02817e+06	1.2762e+06
3-Methylhistidine	Pos	170	96.2	814276	649391	822509	698298	913529	1.18638e+06	1.46674e+06	1.11227e+06	1.27615e+06	1.29839e+06	835718	760795	620766	968775	1.03811e+06
Glycerol	Pos	93.1	77.2	314615	352308	412875	227951	300041	599090	518318	534357	455357	462175	308080	422529	301308	309091	303651
Guanidoacetic acid	Pos	118	72.1	2.791e+07	2.73004e+07	2.66202e+07	2.73375e+07	2.92054e+07	4.71401e+07	4.48032e+07	4.46896e+07	4.13755e+07	4.24757e+07	3.41453e+07	3.04271e+07	2.79017e+07	2.75458e+07	3.06866e+07
Histidine	Pos	156.1	110.1	4.39995e+07	5.07246e+07	4.3837e+07	4.42989e+07	4.50945e+07	6.34763e+07	8.0113e+07	6.74495e+07	6.35339e+07	7.3301e+07	4.93991e+07	4.53176e+07	4.44777e+07	4.06644e+07	4.82494e+07
Tyrosine	Pos	182.1	77	3.88747e+06	3.49164e+06	3.26331e+06	3.15765e+06	3.27631e+06	5.55567e+06	5.64016e+06	4.82059e+06	4.76937e+06	4.16086e+06	4.5453e+06	4.50041e+06	4.30697e+06	3.84617e+06	3.70782e+06
Adenosine monophosphate	Pos	348.15	136	7.5522e+06	8.80479e+06	1.09781e+07	9.62155e+06	1.30777e+07	1.48678e+07	1.42233e+07	1.50668e+07	1.35198e+07	1.53734e+07	8.96779e+06	9.18524e+06	7.71862e+06	7.65692e+06	8.52457e+06
Betaine	Pos	118.02	58	1.58449e+08	1.73868e+08	1.80754e+08	1.84011e+08	1.74968e+08	2.38908e+08	2.63285e+08	2.32146e+08	2.36635e+08	2.3333e+08	1.57427e+08	1.45556e+08	1.72906e+08	1.34129e+08	1.84677e+08
Threonine	Pos	120	74	3.14819e+07	3.95511e+07	39110459	3.40592e+07	3.98528e+07	5.13489e+07	5.84899e+07	4.36904e+07	4.8101e+07	4.8446e+07	4.23842e+07	3.6799e+07	4.16959e+07	3.94237e+07	3.72835e+07
Methylcysteine	Pos	136.02	119.02	3.04341e+06	3.35313e+06	2.76549e+06	3.13225e+06	3.14122e+06	4.22377e+06	4.55238e+06	4.10594e+06	3.62054e+06	4.01579e+06	3.4512e+06	3.7592e+06	3.14129e+06	2.74267e+06	3.75119e+06
Glutamine	Pos	147.1	84.1	1.78418e+08	2.05369e+08	1.94251e+08	1.68301e+08	1.98845e+08	2.27594e+08	259552589	2.38433e+08	2.34994e+08	211533781	1.91466e+08	1.75444e+08	1.86274e+08	1.82568e+08	1.99054e+08
Serine	Pos	106	60	4.17253e+06	5.30337e+06	4.50492e+06	4.54088e+06	4.74274e+06	5.36962e+06	6.15813e+06	5.32473e+06	5.67807e+06	5.24888e+06	5.04778e+06	4.52304e+06	4.48231e+06	4.29546e+06	4.72907e+06
N-Acetylglutamine	Pos	189.1	130	1.36249e+06	1.24492e+06	1.18751e+06	1.23348e+06	1.29714e+06	1.42377e+06	1.53453e+06	1.44276e+06	1.43379e+06	1.417e+06	1.31391e+06	1.22219e+06	1.4772e+06	1.19861e+06	1.61945e+06
Alanine	Pos	90.1	44.2	2.4465e+07	2.28683e+07	2.46351e+07	2.35103e+07	2.27486e+07	2.09406e+07	2.37031e+07	2.04271e+07	1.92695e+07	1.91319e+07	2.43919e+07	24608715	2.52878e+07	2.22759e+07	2.6394e+07
Glutamic acid	Pos	148.1	84.1	8.40726e+07	9.2591e+07	8.93092e+07	8.57383e+07	9.26769e+07	7.64353e+07	9.19885e+07	7.15885e+07	7.12679e+07	6.83436e+07	9.09344e+07	9.33212e+07	9.24129e+07	8.92601e+07	9.44165e+07
N-Acetylglutamic acid	Pos	190.1	84.1	1.38117e+06	1.48929e+06	1.40239e+06	1.39665e+06	1.42717e+06	1.18005e+06	1.347e+06	1.09758e+06	1.0917e+06	942393	1.5322e+06	1.50892e+06	1.4528e+06	1.40135e+06	1.62278e+06
Creatinine	Pos	114	44.2	3.45908e+06	3.01101e+06	4.13037e+06	3.54005e+06	3.29025e+06	2.50086e+06	3.0222e+06	2.82348e+06	2.59528e+06	2.69791e+06	4.11991e+06	3.52957e+06	3.58777e+06	3.14899e+06	4.58935e+06
FAD	Pos	786	348	2.35358e+06	2.43416e+06	3.08844e+06	2.24217e+06	2.59365e+06	2.00883e+06	2.34343e+06	1.91304e+06	2.12717e+06	1.54268e+06	3.03712e+06	3.07369e+06	2.26303e+06	2.45773e+06	2.6814e+06
Acetylcarnitine	Pos	204	85	1.02853e+08	124175414	1.11959e+08	8.73545e+07	1.01201e+08	8.69086e+07	7.98562e+07	8.44464e+07	8.37105e+07	7.64343e+07	9.71289e+07	8.38823e+07	1.1919e+08	9.58594e+07	1.19112e+08
Imidazoleacetic acid	Pos	127.002	81	151161	102728	104255	124815	129811	88830.1	117046	89937.9	106352	75067.4	172435	136386	109238	116058	138359
Carnitine	Pos	162.1	103	6.94902e+07	7.5174e+07	7.63581e+07	65966152	7.05279e+07	5.85333e+07	6.83938e+07	4.96332e+07	4.89091e+07	5.07515e+07	7.85103e+07	7.12986e+07	7.26531e+07	7.23838e+07	8.66171e+07
Aspartic acid	Pos	134	74	5.84225e+06	5.62686e+06	6.22903e+06	4.52572e+06	5.5201e+06	4.39752e+06	4.36072e+06	4.29991e+06	4.31851e+06	4.05162e+06	6.18065e+06	5.45898e+06	6.49257e+06	5.97894e+06	5.78663e+06
Proline	Pos	116.1	70.1	2.30461e+08	2.17156e+08	2.19992e+08	2.22513e+08	1.96992e+08	1.66504e+08	2.01454e+08	163985486	1.49299e+08	1.55337e+08	2.45696e+08	246908077	2.19717e+08	2.34195e+08	2.53717e+08
Creatine	Pos	132.003	90	4.81184e+08	5.04413e+08	465839101	4.43883e+08	5.17099e+08	3.51054e+08	4.38468e+08	3.60565e+08	3.50644e+08	3.32412e+08	5.16051e+08	4.82259e+08	5.43539e+08	446612430	5.9771e+08
Sarcosine	Pos	90.04	44.1	1.79345e+07	1.89061e+07	1.91762e+07	1.875e+07	1.88056e+07	1.43789e+07	1.67282e+07	1.29624e+07	1.37506e+07	1.25971e+07	1.85386e+07	1.9998e+07	2.03939e+07	1.54388e+07	2.0415e+07
Glutathione	Pos	308.1	162	1.15778e+08	9.45469e+07	1.04178e+08	9.33953e+07	1.09984e+08	7.27383e+07	8.85382e+07	7.35853e+07	6.98817e+07	6.97934e+07	1.24791e+08	9.85854e+07	9.33648e+07	1.20714e+08	1.05053e+08
dCMP	Pos	308	112	24262.1	16913.7	24837.5	21407.2	18630.4	8893.89	10428.7	16747.3	18161.9	20074	22645.7	29933	15426.1	20214.3	5501.59
2-Aminooctanoic acid	Pos	160	55.3	254554	269189	287947	241265	232536	197967	202895	160998	158126	145015	304876	231628	319149	232721	323223
NADP	Pos	744.2	136	359799	278627	407503	314031	336554	216262	284933	188391	249224	183998	359788	471610	359428	371512	529215
Adenine	Pos	136	119	1.231e+07	1.47952e+07	1.07979e+07	1.61051e+07	1.32532e+07	1.01871e+07	9.96075e+06	8.40681e+06	8.01248e+06	7.50087e+06	1.33397e+07	1.26245e+07	1.24625e+07	1.10286e+07	1.2236e+07
Phosphorylcholine	Pos	184.001	125	1769601730	1716891099	1735975701	1397788312	1605644795	1068179198	1284060675	1004685729	1057290252	9.13869e+08	1622593537	1683740204	1775435711	1616162323	1760207661
Flavone	Pos	223	121	300027	263967	262656	233203	305094	119807	110044	209491	210156	135336	251825	296993	254178	195973	271638
Thiamine monophosphate	Pos	345.2	122	252939	264223	195234	226844	182187	120861	191975	127020	73966.6	124670	262171	271364	242012	205134	209857
Asymmetric dimethylarginine	Pos	203	70	527629	726466	681558	443733	564577	383708	373012	314010	331577	243195	473723	448259	557122	415504	747442
Ethanolamine	Pos	62.1	44.2	248500	195467	240169	227798	218574	133209	148937	135247	89435.8	89203.4	185800	201386	186286	201316	231200
Cystathionine	Pos	223	134	2.05113e+06	2.24612e+06	1.68947e+06	1.83727e+06	1.93871e+06	891755	1.47436e+06	964209	910307	888946	2.59219e+06	2.44224e+06	1.86426e+06	1.93761e+06	2.27722e+06
Thiamine	Pos	265	122	4.47497e+07	4.6502e+07	5.69325e+07	4.22087e+07	4.68986e+07	2.87471e+07	2.89651e+07	2.4261e+07	2.06645e+07	2.01364e+07	3.62013e+07	3.52181e+07	5.48689e+07	4.1097e+07	5.96394e+07
Spermine	Pos	202.1	129.1	82823.5	63581.4	72785.8	57972.2	65494	23350.3	43096.8	49643.3	24390.5	36708.7	81707.7	83249.2	63362.2	60803	107465
Pipecolic acid	Pos	130	84	2.62369e+06	3.1694e+06	2.79242e+06	2.67282e+06	2.13905e+06	1.12146e+06	1.57201e+06	896372	1.42847e+06	969170	3.13454e+06	2.73383e+06	2.36918e+06	2.36737e+06	3.14536e+06
Uridine 5'-monophosphate	Pos	325	97	405186	358481	318467	325050	315546	142458	171878	133588	114612	172737	265004	377255	341531	305991	367788
O-Acetylserine	Pos	148	106	148442	236063	164398	158249	191527	95175.9	74172.5	66806.1	65144.2	70989.6	214409	113128	93380.5	195884	153426
Coenzyme A	Pos	768	261	300815	340110	434364	166706	200436	120740	120633	95540.4	139259	71737.6	234168	404246	422498	381922	432080
NADPH	Pos	746.15	729	152082	174433	140789	122557	131615	46125.3	79097.3	35448.6	48796.5	25481.6	164610	140393	165743	153744	238668
Glycerophosphocholine	Pos	258.1	104	1.47812e+08	1.8968e+08	153436382	1.39531e+08	1.76229e+08	2.95486e+07	5.15171e+07	2.58045e+07	3.60895e+07	3.78065e+07	1.55739e+08	1.2918e+08	1.65996e+08	1.24674e+08	1.94541e+08
Acetylphosphate	Neg	139	79	5864.3	11020.4	8084.96	4635.67	6599.85	2.41863e+06	2.93138e+06	2.09303e+06	1.63133e+06	2.36836e+06	5296.16	16726.7	6215.28	4895.06	7277.36
Citicoline	Neg	487	428	12789.7	12687.9	11675.4	11547.3	14093.6	830037	694603	535481	344102	507730	13723.8	8674.82	12803.3	6521.98	9192.34
acetoacetate	Neg	101	57.2	61506.1	49170.9	42453.1	58294.5	53108.9	1.27259e+06	1.394e+06	881744	981497	820674	68939.8	53967.8	54846.1	55769.4	53624.5
CDP-ethanolamine	Neg	445	273	4087.44	4290.86	4006.62	3943.74	N/A	81606.4	74105	54984.3	56874.8	69652.2	3163.79	N/A	3743.01	2790.7	3529.9
Ribose 1-phosphate	Neg	229	79	120061	163352	114537	140381	127880	322666	352665	220795	263288	276228	101092	116851	158842	115194	115241
Phenyllactic acid	Neg	165.006	103.1	24784.9	22105.2	23651.9	21988.8	27371.3	54593.9	53141.5	41743.9	46942.5	39480.8	30618.2	26686.2	23822.6	22972.1	26487.9
Xanthurenic acid	Neg	204.001	160	30509.1	22251.1	31597.8	25653.8	38512.8	55101.5	64881	47264.4	50235.1	48764.6	35596.6	32779.6	30945.8	27165.5	31451.4
Cyclic AMP	Neg	328	134.05	14337.9	11092.7	14273.6	7437.42	16162.6	19301.8	20308.1	14992	23928	20807.8	22163	16041.6	19827.7	22378.6	21614.1
N-Acetyl-glucosamine 1-phosphate	Neg	300	79	85804.8	80379.8	66954.8	77346.4	87713.1	150292	119950	112625	64360.6	148237	86906.6	77460.3	49161.8	56836.6	51950.1
Pantothenic acid	Neg	218	146	1.11471e+07	1.18412e+07	1.20906e+07	1.20956e+07	1.14486e+07	1.036e+07	1.22282e+07	9.35927e+06	9.66569e+06	9.81189e+06	1.2481e+07	1.42605e+07	11489870	1.20706e+07	1.17963e+07
Fructose 6-phosphate	Neg	259.03	169	45078.1	56521.7	51617.9	50240.8	54895.2	39664.5	56986.1	28839.8	36056.8	36353.4	71399.5	42888.7	55113.8	45711	54772.7
2-Isopropylmalic acid	Neg	175.002	115	535164	548054	488236	483709	407713	444224	499745	291432	239913	195195	458525	494856	315603	348706	298844
Octulose-8-Phosphate	Neg	319	97	131561	150543	131283	113106	110660	100339	114552	50742.3	68993.6	90553.6	66564.3	120471	142732	99392.4	123062
Glucose 1-phosphate	Neg	259.01	241	214387	236246	156796	160393	211370	137187	196430	98118.2	140965	77332.8	231898	237656	144528	214079	210920
Glycerol 3-phosphate	Neg	171	79	2.7154e+06	2.55526e+06	2.37793e+06	3.15404e+06	2.35711e+06	1.76753e+06	2.03511e+06	1.46199e+06	1.6407e+06	1.59816e+06	2.94099e+06	2.95184e+06	2.27354e+06	1.73038e+06	1.79983e+06
Gluconic acid	Neg	195	129	395939	356623	339117	293129	334102	195384	324265	209319	190877	131703	362080	385189	246965	264562	306714
2-Ketohexanoic acid	Neg	129.005	101.3	16921.1	16142.5	21909.4	16770.6	11102	11277.1	13030.9	7183.55	5983.98	11054	14125.5	23795.2	15261.1	6427.36	11920.8
Sedoheptulose 1,7-bisphosphate	Neg	289	97	317499	443405	294148	276532	263879	182385	244286	104072	158377	174557	219205	144241	316965	229471	240844
Pyroglutamic acid	Neg	128	82.1	49899	74477.6	53239.3	43821	40286.6	26755.2	26408.4	26789.9	21592.2	27501.8	66267.8	57075.8	54850.5	59329.2	61691.7
2-Keto-gluconate	Neg	193	103	16236.3	16193.4	16830.7	17973.4	20694.3	7639.4	12838.5	10553.7	8003.53	3411.55	16506.8	18204.1	14555	9652.91	12183.1
Taurine	Neg	124	80	7.0306e+06	6.90893e+06	6.4374e+06	5.68725e+06	6.99064e+06	3.15412e+06	3.87949e+06	2.82601e+06	2.58864e+06	2.2344e+06	7.0616e+06	6.10007e+06	4.80919e+06	5.02832e+06	6.35623e+06
Lactic acid	Neg	89	43.2	2.6714e+06	2.37499e+06	2.13037e+06	2.69643e+06	2.43878e+06	1.06728e+06	1.44594e+06	1.12479e+06	826656	901112	2.69394e+06	2.92326e+06	2.14614e+06	2.42393e+06	2.26036e+06
Glyceraldehyde	Neg	89	43	2.42045e+06	2.25075e+06	2.00955e+06	2.51345e+06	2.29393e+06	908175	1.32805e+06	1.03827e+06	767091	926800	2.53258e+06	2.62564e+06	2.05787e+06	2.22495e+06	2.25195e+06
Ascorbic acid	Neg	175.001	87	87851.8	112344	97592.5	158398	88324.9	32833.9	89576.9	35556.8	35564.1	41436.3	118617	110748	119853	79606.3	90780
Methylmalonic acid	Neg	117.002	73.1	145391	173693	152820	183610	123565	86455.1	60572.1	71462	59242.9	52197.7	136133	162346	118859	152031	108959
Succinic acid	Neg	117	73	154845	203362	172639	149671	217512	104132	45000.9	75701.9	76165.8	78911.6	125562	171488	111437	216146	124131
Dihydroxyacetone phosphate	Neg	169	79	42048.9	46299.6	25627.3	44823.2	24755.5	14202.4	14985.7	6800.98	12244.7	27778.6	50830.5	29058.8	61233.1	18389.5	35124.5
Pyruvic acid	Neg	87	43	23161.6	43394.2	34515.8	19143	25300.4	9032.14	13944.1	17933.3	5120.72	10141.8	23037.8	45764.4	23075.8	23901.7	50957.4
N-Acetyl-L-alanine	Neg	130	88	80206.2	99072.3	66633.3	69367.7	69595.3	25712.6	35738.7	31871.3	26499.3	24146.1	86271	96158.1	73030.2	82943.8	83437.7
Fumaric acid	Neg	115	71	1.09468e+06	1.06744e+06	1.02234e+06	1.05052e+06	1.10171e+06	410407	528632	374756	261549	364940	1.09102e+06	918628	1.50618e+06	920103	1.1183e+06
Citramalic acid	Neg	147.001	85.1	189543	191223	169719	216421	154595	57622.6	97282.5	54225.4	72318.8	46593.5	189414	200280	201405	115816	213887
Glyceraldehyde 3-phosphate	Neg	169.05	97	75056.5	73813.6	77602.1	96326.8	51372.4	30844.5	24477.2	19892.5	15795.5	39629.5	96512.4	51307.5	78508.3	43169.3	82719.4
Malic acid	Neg	133	115	1.1794e+07	1.17596e+07	1.10943e+07	1.00731e+07	8.45545e+06	4.13812e+06	4.77696e+06	2.14995e+06	3.49063e+06	3.76197e+06	9.26542e+06	1.20057e+07	1.31066e+07	1.31468e+07	1.1495e+07
Deoxyribose 1-phosphate	Neg	213	79	53487.4	42012.7	54382.9	46974	50307.8	10692.8	15012.9	30548.4	10340.5	15255.2	54125.7	54425.3	45792.4	33746.6	38812.8
2-Hydroxyglutarate	Neg	147.1	128.7	451218	437217	353006	388185	346434	126884	148334	85442	39087.2	138297	386247	334838	166477	328595	409593
Uridine diphosphate glucose	Neg	565	323	1.65e+06	1.57974e+06	1.53774e+06	1.32125e+06	864326	378694	605833	149368	355983	370485	831816	731301	1.34548e+06	1.48269e+06	1.55629e+06
4-Pyridoxic acid	Neg	182.003	138	160436	141386	97338.7	181678	142311	52178.3	52772.2	21518.5	44002.2	21186.1	181094	175385	126482	167646	155545
Aminoadipic acid	Neg	160.001	116	444169	492530	429707	397563	460224	122918	164928	98144.5	85494.6	92851.2	471240	431690	278632	339672	356038
Uridine diphosphate glucuronic acid	Neg	579	403	106978	151228	98754.2	69786.9	95587.2	22146.7	35665.1	18695.4	31394.2	23889.1	124925	248768	140063	184703	198778
Indole-3-carboxylic acid	Neg	160.002	116	542499	553930	458595	445636	500378	128030	159619	103793	109445	102019	500752	462024	469679	362646	434127
Uridine diphosphate-N-acetylglucosamine	Neg	606	385	489221	550486	433533	457121	384913	146170	133466	55343.9	87434.9	78809.7	373497	258707	347316	218920	435703
Cis-Aconitic acid	Neg	173.05	85	441873	647625	417822	447646	337414	112881	147131	90321.6	66297.4	78724.5	318418	731519	1.01009e+06	1.00235e+06	1.28344e+06
Geranyl-PP	Neg	313	79	19672.5	19756.6	18480.7	19205.9	19466.9	N/A	4566.59	N/A	3736.91	N/A	22407.8	23937.6	11242.6	12579.3	4609.33
Oxoglutaric acid	Neg	145	101	2.30831e+06	2.32149e+06	2.03354e+06	2.39782e+06	1.74357e+06	280981	438998	318947	294267	472177	2.3464e+06	2.12359e+06	1.78478e+06	2.00862e+06	2.71166e+06
Phosphoenolpyruvic acid	Neg	167	79	39283.6	38515.8	50486.1	47659.1	43344	11347.1	8468.95	2843.93	5157.53	5534.71	37150.4	51869.9	68613.7	53275.5	170844
Carbamoyl phosphate	Neg	140	79	871199	825641	713832	762333	855791	95627.1	178184	76685.7	90090.8	69372.3	704762	786611	560531	454856	596343
Allantoic acid	Neg	175	132	126646	112966	105526	129658	101164	15084.4	16957.3	4015.23	15424.5	9034.39	109902	129534	109968	107025	117540
Ureidosuccinic acid	Neg	175.03	132	122178	124939	115932	115737	99536.6	12751.4	12011.1	4544.94	9199.74	8297.11	90015.1	126290	137782	125315	93286.2
