# Supplementary material for: FUNDC2 promotes liver tumorigenesis by inhibiting MFN1-mediated mitochondrial fusion
Source: Nat Commun. 2022 Jun 17;13:3486. doi: 10.1038/s41467-022-31187-6 (PMC9203792; doi:10.1038/s41467-022-31187-6)
Supplement: Supplementary file 8 — Source Data [file 41467_2022_31187_MOESM8_ESM.zip]

Archive with 5 entries (4 files):
- Source Data/
- Source Data/Uncropped Blots.pdf
- __MACOSX/Source Data/._Uncropped Blots.pdf
- Source Data/Source Data.xlsx
- __MACOSX/Source Data/._Source Data.xlsx
