# Supplementary material for: FUNDC2 promotes liver tumorigenesis by inhibiting MFN1-mediated mitochondrial fusion
Source: Nat Commun. 2022 Jun 17;13:3486. doi: 10.1038/s41467-022-31187-6 (PMC9203792; doi:10.1038/s41467-022-31187-6)
Supplement: Supplementary file 8 — Source Data [file 41467_2022_31187_MOESM8_ESM.zip › Source Data/Source Data.xlsx]

## Sheet: Fig 1
Fig 1e
	FUNDC2						PRELID2
	TCGA			GSE124535			TCGA			GSE124535
	Para	Tumor		Paratumor	tumor		Para	Tumor		Para	Tumor
	3.43553	13.4978		21.9833	31.7162		0.424302	0.442274		0.501938	1.24831
	6.39618	11.8017		38.1379	44.7017		0.144914	2.44076		1.07447	1.24367
	6.72103	18.8847		21.3795	35.3502		0.217707	0.687506		0.616517	0.96241
	3.48648	9.03727		18.5023	55.9451		0.192133	0.0342283		0.993612	1.43809
	5.68593	13.8836		25.7534	29.6428		0.508079	0.422795		1.96581	0.75286
	4.1905	8.37156		33.7256	24.7037		0.276655	2.79995		0.490945	2.67076
	6.33441	24.1424		30.0759	30.8786		0.509315	0.63129		1.78903	1.28111
	6.09923	142.947		22.7108	53.3707		0.762441	0.447741		0.253048	1.03975
	3.66273	10.8561		34.8179	26.14		0.308027	0.411898		0.613594	1.01701
	5.9438	7.31445		26.8129	36.8177		0.20805	0.191669		0.741127	5.05067
	5.46776	12.9392		27.4281	32.1201		0.409934	0.587799		0.629969	0.957301
	5.48366	8.22901		21.9786	42.9841		0.723183	0.921392		0.81537	1.22884
	4.09048	9.58104		24.0351	19.38		0.47899	1.7825		0.79996	0.125216
	4.50695	5.16621		24.0405	39.0711		0.303549	0.78338		1.03175	1.69326
	11.7129	12.4871		24.5312	33.2947		0.296754	0.943035		2.08549	1.40408
	6.12135	9.42847		20.0755	23.4889		0.198938	0.659564		0.621676	2.02083
	7.07132	11.8263		29.5616	51.9723		0.227442	0.217077		0.406816	1.18764
	8.03502	8.55951		25.106	23.1303		0.257341	1.22333		0.64187	1.47988
	5.11379	7.56082		8.78199	34.3551		0.745718	3.68934		0.429973	11.0351
	4.6392	12.4518		18.1311	62.2487		0.29899	0.308367		0.021842	5.99214
	8.5972	24.8252		26.3225	21.4526		0.245709	1.17925		0.137587	5.10739
	10.9065	7.20501		11.2889	22.3464		0.661917	0.16601		0.6932	5.52308
	4.91798	23.2434		17.7581	18.4949		0.162658	1.74348		0.939386	1.80167
	12.8958	8.05816		29.4955	26.3039		0.43434	0.957622		0.957691	0.27683
	5.23348	31.9168		22.2669	29.5383		0.244393	1.07032		0.201377	0.34903
	6.34526	7.71305		25.7166	35.3861		0.59458	0.260527		0.744872	1.39566
	3.71238	9.74526		33.7584	80.3182		0.137394	0.115032		0.385316	5.82947
	9.65361	6.0149		48.0592	127.592		0.345125	0.331692		1.48122	0.993564
	9.04384	14.2003		27.5471	32.4518		0.667925	0.9406		0.407275	1.19215
	4.77123	5.5069		22.8763	49.0618		0.276311	2.06464		0.990895	1.00918
	4.58424	16.3517		37.6717	30.0114		0.106918	2.93077		0.446107	2.35894
	6.89926	47.3362		31.517	28.2733		0.692747	0.85873		0.673903	1.7019
	5.45059	16.5433		29.7326	61.2942		0.418212	1.01007		0.653331	0.872499
	7.44244	15.581		30.399	57.7632		0.351822	0.666854		1.11474	3.59946
	6.83652	13.7604		28.49	47.2544		0.320445	0.667408		0.410378	1.77154
	6.84493	18.8672					0.518882	0.484014
	8.12025	9.14017					0.445795	0.198047
	7.61721	5.84944					0.392313	1.35725
	5.01483	13.3152					0.451599	4.24486
	4.81571	11.7044					0.535076	0.91492
	6.1913	20.4168					0.24525	0.444735
	4.5222	6.31029					0.346033	0.607572
	3.31975	13.8524					0.284903	0.624975
	11.1855	6.58321					0.247877	1.28529
	5.34323	13.6136					0.695439	0.283224
	6.60103	27.0872					0.314726	0.433035
	6.32557	7.55536					0.298629	1.08239
	4.65578	7.42405					0.463318	0.412046
	6.94591	13.4761						0.786382
	7.56016	17.7644						0.836879
		14.103						7.3773
		16.4063						1.18003
		7.78816						0.145638
		8.91922						0.806716
		14.2471						0.259978
		12.2927						1.47488
		5.80653						0.1087
		8.39019						1.41927
		8.04132						0.56588
		29.9143						1.70595
		8.29529						1.18733
		13.7995						0.75883
		6.35696						0.504543
		7.69996						0.217249
		6.75521						1.06835
		15.4383						0.752473
		23.6161						4.09811
		6.23823						0.933298
		19.792						0.482588
		11.7075						1.43674
		8.71157						0.958087
		27.4894						0.688062
		19.2177						3.37266
		7.01444						0.966127
		12.8674						1.48143
		7.44175						0.814195
		25.5067						0.386354
		14.322						0.83746
		5.24227						1.67914
		6.17137						1.20176
		9.02361						0.630448
		14.036						0.89911
		6.92872						0.825036
		11.5669						0.394741
		9.7281						1.08285
		13.8169						3.05065
		3.79321						1.1686
		18.5129						0.186468
		21.3175						1.17913
		4.25036						4.184
		8.42867						1.16081
		23.7711						0.942675
		8.27434						0.496526
		3.15468						0.597476
		6.34094						1.1999
		6.58868						0.542393
		10.9604						0.835861
		4.78453						0.498826
		9.2318						1.21517
		8.90309						1.84412
		13.4137						0.175791
		8.27549						0.182362
		8.56673						0.212671
		12.0067						0.0849822
		16.0449						0.867826
		11.17						1.08346
		7.24781						0.934312
		7.67042						1.77922
		27.7787						1.90164
		13.7779						5.11028
		29.2437						0.888309
		8.81251						0.0857911
		10.9063						0.511919
		9.43279						0.553088
		11.9987						0.052324
		7.08574						0.821691
		7.08864						6.71897
		9.12153						0.24373
		14.4274						0.766769
		9.67076						0.16694
		16.3118						0.25047
		12.3307						2.6314
		8.40438						0.271356
		22.079						2.82061
		7.48419						1.21396
		35.3027						2.37769
		10.4222						0.531318
		6.71934						0.429548
		4.09024						1.40639
		5.87734						4.36444
		6.68074						0.454488
		31.805						0.339512
		7.53265						0.158066
		6.17074						1.41858
		9.7643						0.960505
		11.458						2.28954
		16.4657						1.69949
		14.9435						1.1035
		21.336						0.922025
		9.7152						3.40371
		7.18293						0.359664
		18.127						2.22313
		11.2764						0.178609
		11.7903						1.82627
		11.2631						2.0635
		12.9945						0.669269
		23.6972						1.92026
		8.79071						0.543407
		7.89282						1.13115
		3.1235						0.616005
		16.168						1.70556
		4.17925						0.520898
		7.92932						1.04791
		5.96997						4.76267
		7.02419						0.285665
		20.8047						0.770319
		5.82172						0.568822
		5.8122						1.12517
		9.59437						1.24369
		16.8617						0.231215
		21.8175						0.150675
		5.1722						0.757262
		6.37768						0.59558
		9.83975						1.90542
		8.46625						0.471208
		12.7718						0.602424
		4.77627						0.333759
		8.42984						0.255308
		21.3575						2.19435
		4.56192						1.38846
		7.94419						0.521426
		11.6383						1.1908
		12.6227						1.55476
		49.9612						0.263956
		6.28138						0.471556
		6.24412						0.832874
		10.7209						0.60331
		14.8523						1.09753
		11.2114						1.01992
		13.0822						2.08449
		8.55573						0.747234
		16.2174						1.57549
		5.7706						3.13774
		4.16332						1.66791
		15.9171						0.427471
		10.5769						0.81681
		4.3703						1.07134
		8.8123						0.505927
		11.8442						0.352148
		15.5519						3.01702
		3.76918						0.706297
		45.4416						0.99772
		24.4286						3.69294
		8.41852						1.51977
		9.71014						0.911175
		17.5502						1.26847
		5.87961						0.95991
		5.54692						0.927898
		9.04344						1.72614
		9.41382						0.60228
		19.4979						0.962732
		7.57386						2.02042
		4.3654						1.94948
		14.9952						2.96595
		8.42103						0.954081
		11.5827						0.764268
		31.6427						0.47656
		9.21602						0.331321
		5.16962						0.727534
		7.58254						0.855307
		5.71034						0.10657
		6.39791						0.0337484
		4.19607						0.4601
		13.9923						0.456301
		3.40228						0.386697
		5.21528						0.703422
		11.1016						1.78901
		8.21185						1.17456
		5.20192						0.924735
		27.9341						0.59377
		10.5096						0.269746
		10.3018						0.638177
		13.1148						0.368484
		6.91772						0.883285
		9.06654						4.02975
		10.8056						1.63519
		18.8096						2.27328
		9.59081						1.26827
		7.49995						0.417528
		2.83706						2.11176
		8.06883						1.99258
		12.9188						0.105185
		29.0021						0.923534
		15.1433						0.316696
		18.7302						0.268274
		7.98572						0.460842
		9.54095						0.289159
		7.19665						2.22574
		13.3306						0.0962304
		27.2255						0.45587
		6.50837						1.87551
		9.08735						0.570045
		29.0076						0.948588
		6.57509						0.246367
		11.8658						0.866752
		8.85512						1.05122
		6.5892						0.607507
		10.6581						0.484401
		13.8374						0.941392
		6.82288						0.518449
		9.23193						0.984626
		10.5144						0.568565
		5.07713						0.965475
		7.44312						1.15511
		33.0072						0.831958
		5.16161						0.488584
		5.13906						1.44405
		8.10742						1.20724
		6.13788						1.1589
		16.4292						1.73383
		6.9846						1.62385
		12.301						0.191835
		8.78148						0.855877
		8.68986						0.297684
		22.159						1.28744
		17.22						0.113611
		12.2541						0.435573
		7.97504						0.0490202
		13.7921						0.205321
		8.2602						12.05
		14.9778						0.374383
		34.5228						0.0547694
		9.50381						1.12075
		5.82339						1.24005
		11.1691						1.97461
		8.02022						1.27449
		5.92098						0.583276
		20.3412						0.196504
		7.01166						0.846988
		11.3013						0.64303
		11.8816						2.30402
		9.64201						0.16765
		18.8503						1.10698
		6.13324						0.0387109
		7.55087						1.57105
		5.87357						0.415806
		9.02862						3.71484
		8.19789						0.656837
		53.7032						0.737941
		7.11911						0.166521
		6.44662						0.587498
		6.41206						0.48114
		13.3938						0.176022
		7.2902						0.535762
		6.41851						0.995379
		20.9355						0.450861
		10.3549						0.779548
		9.37279						0.615075
		13.8756						0.668267
		29.7292						2.37013
		11.8315						0.159934
		10.5601						2.81578
		11.7811						0.935566
		15.4924						0.134084
		20.4568						0.841385
		6.04982						0.601536
		8.59421						1.09263
		13.0991						0.215205
		12.005						1.58003
		6.64792						0.960036
		17.7717						0.666685
		33.8283						2.69999
		17.8986						0.704425
		12.3005						0.279233
		7.40063						1.98135
		6.09551						1.3138
		16.9648						0.329072
		11.6813						0.349761
		7.1913						0.249694
		4.57544						0.366183
		9.86548						1.04396
		6.91539						0.681321
		9.88663						0.506644
		6.15342						1.50824
		10.0861						0.385485
		11.6898						1.30301
		7.6042						0.6332
		12.5181						2.89303
		4.43645						1.17909
		52.5287						0.386692
		12.1576						1.38001
		4.08225						0.737473
		5.04458						0.113413
		21.0159						0.0702945
		9.76533						0.44463
		13.3635						0.638432
		8.57493						1.36869
		4.73655						1.20427
		4.72135						0.432417
		9.32154						1.09245
		14.3812						2.73847
		21.8922						0.841461
		35.0061						2.31548
		9.33209						0.268375
		27.8191						0.543722
		11.1439						0.115941
		18.864						0.73061
		9.77144						0.550532
		10.0936						0.124726
		5.34688						1.17906
		7.55579						0.528023
		8.26715						0.0768529
		6.52387						0.692395
		6.04396						3.93816
		10.6605						0.0707958
		37.7804						0.36946
		8.24006						0.509504
		9.66211						0.485401
		14.2803						0.605254
		16.8917						1.27311
		8.10146						0.633957
		9.19346						0.767484
		12.1933						3.33953
		14.0724						0.992102
		14.6531						0.250265
		15.5722						6.39771
		4.09488						3.67935
		20.5021						0.339917
		12.7141
		11.7622

## Sheet: Fig 2
Fig2 a
	FUNDC2			PRELID2
	Normal	MYC+RAS		Normal	MYC+RAS
	0.890787	14.5303		0.34	23.15
	1.1226	11.0979		0.96	27.0654
	0.96785	12.1107		3.05	32.3742
	1.03244	18.6804		0.929478	25.5237
Fig2 e
	Liver ratio
	shNT	shFUNDC2	shFUNDC2+FUNDC2
	6.15763	18.7146	15.8798
	23.4266	6.27306	15.7667
	26.7934	6.58824	23.4975
	22.0952	12.4	24.086
	8.98058	6.31396	5.01319
	5.32995	5.50293	5.29101
	25.7979	6.42	17.6596
	6.86695	11.1741	22.7166
	26.9516	5.7734	21.702
	22.6103	5.18672	4.34783
Fig2 g
	Liver ratio
	shNC	shPRELID2
	16.1304	12.3256
	9.33333	12.8806
	5.44747	7.83333
	7.67327	21.729
	14.1256	7.33317
	26.4706	21.4118
	8.76191	11.5546
	7.44186	18.613
	12.2727	6.13636
	21.2724	23.8289
Fig2 i
	Oil red
	Normal	shNT	shFUNDC2	shFUNDC2+FUNDC2
	3.927	0.444	1.318	5.1
	2.889	1.206	14.822	8.3
	1.985	7.802	0.823	2.801
	0.977	8.433	5.597	10.277
	0.98	10.519	23.067	4.787
	3.317	6.54	10.93	16.059
		0.914	12.743	0.284
		0.818	16.774	0.167
		3.716	14.547	1.111
		1.302	16.334	3.405
		5.046	28.204	15.259
		8.188		14.498
		2.705
		8.514
		11.641
		9.287
		2.413
		7.587
		7.801
		7.171
Fig2 j
	Ki67
	Normal	shNT	shFUNDC2	shFUNDC2+FUNDC2
	1.01683	52.9945	36.3888	51.2843
	0.90181	48.4327	34.5368	39.8021
	1.073	86.0862	37.2721	34.6291
	1.01634	44.9869	34.6291	63.2943
		45.2953	63.2943	35.8002
Fig2 k
	AFP
	Normal	shNT	shFUNDC2	shFUNDC2+FUNDC2
	1.057	3339.71	41.3643	3589.25
	0.974277	3105.9	102.268	3918.07
	1.10773	3532.36	25.6088	3549.04
	0.876614	1391.79	14.566	3382.1
		2805.28	28.8966	1940.05

## Sheet: Fig 3
Fig 3b
	SOFT AGAR
	shNT	shFUNDC2#1	shFUNDC2#2	shFUNDC2#1+FUNDC2	shFUNDC2#2+FUNDC2
	519	231	154	638	596
	533	239	213	546	604
	491	220	175	619	664
Fig 3i
	ATP
	shNT	shFUNDC2#1	shFUNDC2#2	shFUNDC2#1+FUNDC2	shFUNDC2#2+FUNDC2
	13.8034	12.8178	11.6543	16.2423	16.6141
	15.3075	11.8545	8.40113	16.7332	16.1092
	14.1168	11.4093	10.9848	16.6293	13.532
Fig 3d
	Mito length
	shNT	shFUNDC2	shFUNDC2+FUNDC2
	5	5.55	2.96
	1.28	1.09	2.08
	0.46	3.07	2.25
	1.18	5.97	2.03
	2.99	4.52	1.22
	0.55	2.07	2.7
	1.32	2.18	2.9
	2.92	2.4	2.49
	0.65	3.36	1.74
	0.7	4.42	1.36
	2.28	1.21	0.73
	2.11	1.9	1.62
	1.84	0.95	2.56
	2.63	1.41	0.62
	1.93	1.08	1.23
	0.86	2.31	0.91
	1.6	9.13	0.86
	3.27	2.32	0.57
	0.99	3.54	1.79
	1.58	8.46	3.13
	3.54	3.14	1.41
	1.08	9.58	2.42
	1.22	1.5	1.25
	0.96	3.84	0.5
	0.72	7.45	1.32
	0.96	1.1	1.66
	3.27	4.61	1.65
	2.01	2.95	2.4
	2.35	0.87	1.37
	0.95	0.7	0.58
	1.06	2.08	1.32
	0.64	5.61	1.26
	0.87	3.12	0.59
	0.99	4.82	0.82
	0.88	3.03	0.96
	1.34	6.8	1
	1.2	2.81	0.9
	1.2	3.68	1.28
	0.48	3.03	1.39
	2.52	2.62	1.17
	1.59	4.53	2.15
	0.47	4.09	1.42
	0.81	5.6	2.72
	1.17	3.03	1.49
	2.58	4.7	3.48
	0.59	1.64	1.18
	0.8	4.77	0.71
	1.97	4.7	2.42
	0.98	4.83	0.73
	0.76	3.7	0.59
Fig 3f
	Tumor Mito length
	Normal	shNT	shFUNDC2	shFUNDC2+FUNDC2
	1.62	0.95	0.64	0.99
	1.46	1.54	0.82	0.98
	1	1.08	0.92	0.8
	0.9	1.01	0.95	0.62
	0.45	1.22	0.48	1.1
	0.43	1.39	4.89	0.83
	1.26	1.18	1.13	1.09
	0.52	1.11	1.06	0.8
	0.68	0.95	0.42	1.06
	1.17	0.76	1	1.3
	3.35	0.86	0.43	1.22
	1.27	0.65	0.91	0.82
	0.95	0.77	4.3	0.54
	0.98	0.88	1.15	0.85
	0.7	0.99	0.77	0.86
	2.5	0.67	0.59	1.09
	1.8	0.7	0.62	1.22
	0.66	1.34	0.56	1.01
	0.65	0.77	1.53	0.65
	0.69	1.07	1.35	0.92
	1.83	0.99	0.182	0.82
	0.47	0.72	1.7	0.87
	0.42	0.67	0.95	1.24
	0.63	0.45	0.73	1.15
	0.85	1.05	0.37	0.72
	0.81	1.36	0.43	1.05
	1.51	0.78	1.49	1
	1.04	0.54	1.92	0.76
	0.47	0.93	1.27	0.7
	0.74	0.81	0.81	1.27
	0.88	1.19	1.44	0.91
	0.81	0.84	0.91	1.02
	0.68	0.72	1.45	0.97
	1.4	1.76	0.54	0.92
	0.61	1.05	1.62	0.86
	1.34	0.76	2.14	0.82
	1.5	1.43	2.16	1.31
	0.95	0.89	0.6	1.12
	1.45	0.72	0.96	1.31
	1.4	1.59	0.81	1.16
	1.26	1.3	0.52	1.08
	0.66	1.41	1.16	1.09
	0.73	1.09	1.72	1.3
	0.47	0.82	3.68	0.73
	0.64	1.18	1.31	1.03
	0.54	1.44	3.57	1.12
	1.08	1.08	0.79	0.86
	1.81	0.68	1.52	1.21
	0.9	0.69	2.76	1.02
	2.6	1.75	3.17	0.51
Fig 3g
			shNT					shFUNDC2#1					shFUNDC2#2					shFUNDC2#1+FUNDC2					shFUNDC2#2+FUNDC2
	OCR	Basal	6.49802	5.79751	5.7299	6.79864	6.21373	4.65376	4.15089	4.25119	4.81934	4.33865	4.40828	4.10078	3.87156	3.41002	2.98344	5.02399	6.76662	4.83476	7.14564	6.71466	8.16042	7.445	7.55954	7.4468	6.91634
		Max Respiration	5.69996	5.49807	5.55068	6.71195	6.29969	4.63623	3.85295	3.98568	0.86378	0.526526	3.93334	3.30798	3.13434	2.38373	1.99998	4.87091	7.20205	4.52786	7.69769	6.93189	8.00808	6.90817	7.49502	6.32689	7.5396
Fig 3h
	ECAR	glycolysis	5.208	6.91165	6.07116	7.44069	6.02067	1.8856	1.73416	1.86937	1.86168	2.05124	2.30242	2.15693	2.67295	2.43371	2.72023	8.42785	7.02626	7.27283	8.37416	8.78185	10.1159	9.21149	7.01772	7.8819	8.82836
		glycolysis capacity	8.62345	7.61695	9.39573	11.9005	9.47879	3.70906	3.49158	3.64216	3.25685	3.69971	3.97294	3.87724	4.40087	3.99259	4.29121	12.2946	9.76222	10.9394	11.2981	12.8658	12.6422	11.5657	8.23087	11.0131	12.1222

## Sheet: Fig 4
Protein IDs	Unique peptides	Peptides Empty	Peptides FUNDC2 OE	Sequence coverage [%]	Unique + razor sequence coverage [%]	Unique sequence coverage [%]	Mol. weight [kDa]	Sequence length	Sequence lengths	Q-value	Score	Intensity Empty	Intensity FUNDC2 OE
sp|P11142|HSP7C_HUMAN	52	33	70	80.8	80.8	71.8	70.897	646	646	0	323.31	555100000	213770000000
sp|P68363|TBA1B_HUMAN;sp|Q9H853|TBA4B_HUMAN	0	16	42	78	78	0	50.151	451	451;241	0	323.31	329410000	157420000000
sp|P68371|TBB4B_HUMAN	2	17	41	70.6	70.6	3.6	49.83	445	445	0	323.31	182710000	128500000000
sp|Q9BWH2|FUNDC2_HUMAN	19	0	19	66.7	66.7	66.7	20.675	189	189	0	320.08	0	117030000000
sp|P0DMV9|HS71B_HUMAN;sp|P0DMV8|HS71A_HUMAN	33	20	58	73.3	70.8	46.3	70.051	641	641;641	0	323.31	187840000	72846000000
sp|P07437|TBB5_HUMAN;sp|A6NNZ2|TBB8L_HUMAN	6	16	39	66.4	20.5	17.1	49.67	444	444;444	0	199.92	126710000	31380000000
sp|P52272|HNRPM_HUMAN	69	49	62	78.5	78.5	78.5	77.515	730	730	0	323.31	3916400000	20156000000
sp|P62979|RS27A_HUMAN;sp|P62987|RL40_HUMAN;sp|P0CG47|UBB_HUMAN;sp|P0CG48|UBC_HUMAN	19	8	18	74.4	74.4	74.4	17.965	156	156;128;229;685	0	323.31	56307000	18189000000
sp|P31689|DNJA1_HUMAN	41	1	41	73.3	73.3	73.3	44.868	397	397	0	323.31	3965500	13196000000
sp|P55072|TERA_HUMAN	66	1	66	70.1	70.1	70.1	89.321	806	806	0	323.31	3608100	13156000000
sp|P11021|BIP_HUMAN	47	17	49	61.5	61.5	61.5	72.332	654	654	0	323.31	57624000	11603000000
sp|O95816|BAG2_HUMAN	20	0	20	79.1	79.1	79.1	23.772	211	211	0	323.31	0	10987000000
sp|O14744|ANM5_HUMAN	34	24	27	49.8	49.8	49.8	72.683	637	637	0	323.31	901110000	8825700000
sp|P52732|KIF11_HUMAN	69	38	65	60.8	60.8	60.8	119.16	1056	1056	0	323.31	453490000	9196200000
sp|P08670|VIME_HUMAN;sp|P17661|DESM_HUMAN;sp|P41219|PERI_HUMAN	46	16	46	85.6	85.6	79.8	53.651	466	466;470;470	0	323.31	89207000	9537300000
sp|Q99615|DNJC7_HUMAN	51	0	51	79.4	79.4	79.4	56.44	494	494	0	323.31	0	9120100000
sp|P42677|RS27_HUMAN	3	4	9	46.4	46.4	15.5	9.461	84	84	0	74.237	71459000	7385600000
sp|Q3ZCM7|TBB8_HUMAN	2	5	13	25.2	7.4	7.4	49.775	444	444	0	49.85	0	7193400000
sp|O60884|DNJA2_HUMAN	27	1	27	54.6	54.6	54.6	45.745	412	412	0	323.31	0	6405700000
sp|Q9BVA1|TBB2B_HUMAN	2	9	39	72.8	27.4	3.6	49.953	445	445	0	197.48	2868000	6262200000
sp|P17066|HSP76_HUMAN;sp|P48741|HSP77_HUMAN	2	9	17	20.5	3.7	3.7	71.027	643	643;367	0	46.15	21570000	6141900000
sp|Q9BQE3|TBA1C_HUMAN	3	14	41	78.4	12.7	12.7	49.895	449	449	0	73.591	0	5963600000
sp|P34932|HSP74_HUMAN	47	0	51	67.9	67.9	64.9	94.33	840	840	0	323.31	0	5923100000
sp|Q9BQA1|MEP50_HUMAN	18	11	17	63.2	63.2	63.2	36.724	342	342	0	273.42	272830000	5458200000
sp|O00165|HAX1_HUMAN	21	2	21	83.5	83.5	83.5	31.62	279	279	0	241.57	7667100	5714500000
sp|Q9BV68|RN126_HUMAN	9	0	9	29.8	29.8	29.8	35.584	326	326	0	118.17	0	5296200000
sp|P68104|EF1A1_HUMAN;sp|Q5VTE0|EF1A3_HUMAN;sp|Q05639|EF1A2_HUMAN	19	8	16	50.4	50.4	50.4	50.14	462	462;462;463	0	242.33	75998000	4989200000
sp|Q9UPQ9|TNR6B_HUMAN	89	66	65	63.6	63.6	63.6	194	1833	1833	0	323.31	1009000000	4024500000
sp|P21796|VDAC1_HUMAN	26	0	26	79.5	79.5	79.5	30.772	283	283	0	323.31	0	4667200000
sp|P23396|RS3_HUMAN	33	11	32	91.4	91.4	91.4	26.688	243	243	0	323.31	134030000	4504800000
sp|Q71U36|TBA1A_HUMAN;sp|P0DPH8|TBA3D_HUMAN;sp|P0DPH7|TBA3C_HUMAN;sp|Q6PEY2|TBA3E_HUMAN	1	15	41	78	6.2	3.1	50.135	451	451;450;450;450	0	47.408	0	4479400000
sp|P62269|RS18_HUMAN	22	17	20	70.4	70.4	70.4	17.718	152	152	0	246.76	415960000	3769900000
sp|Q15008|PSMD6_HUMAN	18	0	18	46	46	46	45.531	389	389	0	163.15	0	4110200000
sp|Q9H078|CLPB_HUMAN	36	0	36	51.1	51.1	51.1	78.728	707	707	0	323.31	0	3873400000
sp|Q7Z6Z7|HUWE1_HUMAN	103	0	103	29.5	29.5	29.5	481.89	4374	4374	0	323.31	0	3870500000
sp|Q6N021|TET2_HUMAN;sp|O43151|TET3_HUMAN	91	77	69	55.5	55.5	55.5	223.81	2002	2002;1660	0	323.31	816550000	2940200000
sp|Q7L2R6|ZN765_HUMAN;sp|Q9H963|ZN702_HUMAN;sp|Q8N782|ZN525_HUMAN;sp|Q8NCK3|ZN485_HUMAN;sp|Q9Y5A6|ZSC21_HUMAN;sp|A2RRD8|ZN320_HUMAN;sp|Q5VIY5|ZN468_HUMAN;sp|Q9NV72|ZN701_HUMAN;sp|Q96NL3|ZN599_HUMAN;sp|Q96N58|ZN578_HUMAN;sp|Q6ZN06|ZN813_HUMAN;sp|A6NHJ4|ZN860_HUMAN;sp|Q0VGE8|ZN816_HUMAN;sp|P17035|ZNF28_HUMAN;sp|P0CJ79|ZN888_HUMAN;sp|Q86XN6|ZN761_HUMAN;sp|Q9P0L1|ZKSC7_HUMAN;sp|Q9UJW7|ZN229_HUMAN;sp|…	2	0	2	6.5	6.5	6.5	61.633	523	523;129;197;441;473;509;522;531;588;590;617;632;651;718;718;746;754;825;900;903;970;1191	0.0008643	10.465	0	3715500000
sp|P46379|BAG6_HUMAN	38	0	38	42.2	42.2	42.2	119.41	1132	1132	0	323.31	0	3595800000
sp|P27708|PYR1_HUMAN	74	3	74	43.4	43.4	43.4	242.98	2225	2225	0	323.31	6630900	3511800000
sp|P45880|VDAC2_HUMAN	17	0	17	62.6	62.6	62.6	31.566	294	294	0	318.04	0	3451700000
sp|Q5W0B1|RN219_HUMAN	49	25	39	56.9	56.9	56.9	81.116	726	726	0	323.31	278390000	3144200000
sp|Q3SXM5|HSDL1_HUMAN	16	0	16	47.9	47.9	47.9	37.001	330	330	0	212.52	0	3272400000
sp|Q9UHI6|DDX20_HUMAN	32	7	30	52.4	52.4	52.4	92.239	824	824	0	323.31	34844000	3100400000
sp|Q96S55|WRIP1_HUMAN	27	0	27	50.5	50.5	50.5	72.132	665	665	0	323.31	0	3014200000
sp|Q96CS3|FAF2_HUMAN	23	0	23	56.6	56.6	56.6	52.623	445	445	0	323.31	0	2930400000
sp|Q9BUF5|TBB6_HUMAN	18	6	33	69.7	55.2	53.1	49.857	446	446	0	242.96	3085700	2797700000
sp|P63173|RL38_HUMAN	7	6	7	57.1	57.1	57.1	8.2178	70	70	0	68.599	166120000	2594500000
sp|Q9Y4L5|RN115_HUMAN	11	0	11	54.9	54.9	54.9	33.703	304	304	0	323.31	0	2751600000
sp|P25685|DNJB1_HUMAN	23	0	25	57.9	57.9	56.8	38.044	340	340	0	245.7	0	2694600000
sp|P38646|GRP75_HUMAN	34	0	34	50.4	50.4	50.4	73.68	679	679	0	323.31	0	2692300000
sp|Q92598|HS105_HUMAN	40	0	46	54.5	50.7	49.7	96.864	858	858	0	323.31	0	2631700000
sp|P50416|CPT1A_HUMAN	32	0	33	43.2	43.2	41.8	88.367	773	773	0	287.05	0	2591700000
sp|Q9NRR5|UBQL4_HUMAN	14	0	18	39.1	39.1	31.4	63.852	601	601	0	323.31	0	2584500000
sp|P60709|ACTB_HUMAN;sp|Q562R1|ACTBL_HUMAN;sp|Q6S8J3|POTEE_HUMAN;sp|A5A3E0|POTEF_HUMAN;sp|P0CG38|POTEI_HUMAN;sp|P0CG39|POTEJ_HUMAN;sp|Q9BYX7|ACTBM_HUMAN	1	12	23	73.3	73.3	4.5	41.736	375	375;376;1075;1075;1075;1038;375	0	323.31	203550000	2209800000
sp|P15924|DESP_HUMAN	98	11	98	36.1	36.1	36.1	331.77	2871	2871	0	323.31	35688000	2377300000
sp|Q9BRS2|RIOK1_HUMAN	33	23	29	58.5	58.5	58.5	65.582	568	568	0	323.31	467940000	1844600000
sp|O15294|OGT1_HUMAN	43	20	36	45.3	45.3	45.3	116.92	1046	1046	0	323.31	315180000	1885300000
sp|Q9Y277|VDAC3_HUMAN	17	0	17	68.6	68.6	68.6	30.658	283	283	0	323.31	0	2035100000
sp|P25686|DNJB2_HUMAN	19	0	20	63.3	63.3	63.3	35.58	324	324	0	223	0	2021000000
sp|Q99460|PSMD1_HUMAN	34	0	34	44.6	44.6	44.6	105.84	953	953	0	323.31	0	1981300000
sp|P51648|AL3A2_HUMAN;sp|P48448|AL3B2_HUMAN;sp|P30838|AL3A1_HUMAN;sp|P43353|AL3B1_HUMAN	24	0	24	44.1	44.1	44.1	54.847	485	485;385;453;468	0	250.67	0	1978400000
sp|P19338|NUCL_HUMAN	39	29	32	48	48	48	76.613	710	710	0	323.31	364870000	1603400000
sp|Q9Y5V3|MAGD1_HUMAN;sp|Q96JG8|MAGD4_HUMAN	29	5	29	40.7	40.7	40.7	86.16	778	778;741	0	323.31	24113000	1874500000
sp|P06748|NPM_HUMAN	17	7	15	48.6	48.6	48.6	32.575	294	294	0	254.76	89555000	1720100000
sp|O43242|PSMD3_HUMAN	31	0	31	56.7	56.7	56.7	60.977	534	534	0	312.93	0	1808200000
sp|P04350|TBB4A_HUMAN	6	13	38	70.7	20	15.8	49.585	444	444	0	122.56	2571000	1762300000
sp|Q9H4I3|TRABD_HUMAN	16	0	16	54.5	54.5	54.5	42.321	376	376	0	235.87	0	1711400000
sp|P61247|RS3A_HUMAN	27	12	25	73.1	73.1	73.1	29.945	264	264	0	247.55	71828000	1637800000
sp|Q9Y265|RUVB1_HUMAN	27	1	27	64.5	64.5	64.5	50.227	456	456	0	311.53	0	1707200000
sp|P12268|IMDH2_HUMAN	29	0	30	52.9	52.9	52.9	55.804	514	514	0	323.31	0	1648400000
sp|P62333|PRS10_HUMAN	24	0	24	73	73	73	44.172	389	389	0	268.58	0	1631800000
sp|O75688|PPM1B_HUMAN;sp|P35813|PPM1A_HUMAN	23	2	22	55.5	55.5	55.5	52.642	479	479;382	0	225.19	8064500	1621400000
sp|Q9Y6C9|MTCH2_HUMAN	13	0	13	42.2	42.2	42.2	33.331	303	303	0	239.83	0	1593200000
sp|Q9NU22|MDN1_HUMAN	85	0	85	20.1	20.1	20.1	632.81	5596	5596	0	323.31	0	1592300000
sp|P11940|PABP1_HUMAN;sp|Q9H361|PABP3_HUMAN;sp|Q4VXU2|PAP1L_HUMAN;sp|Q96DU9|PABP5_HUMAN	20	18	28	42.8	42.8	28.5	70.67	636	636;631;614;382	0	323.31	129960000	1458200000
sp|O00231|PSD11_HUMAN	24	1	24	53.6	53.6	53.6	47.463	422	422	0	215.86	1696600	1576600000
sp|Q7Z353|HDX_HUMAN	31	23	21	57	57	57	77.205	690	690	0	323.31	311630000	1259500000
sp|P43686|PRS6B_HUMAN	21	0	21	59.8	59.8	59.8	47.366	418	418	0	287.86	0	1569500000
sp|Q9Y230|RUVB2_HUMAN	26	0	26	56.8	56.8	56.8	51.156	463	463	0	316.52	0	1543000000
sp|Q13200|PSMD2_HUMAN	33	0	33	38.4	38.4	38.4	100.2	908	908	0	265.99	0	1542300000
sp|P57678|GEMI4_HUMAN	35	4	33	33	33	33	120.04	1058	1058	0	323.31	22636000	1510000000
sp|P17980|PRS6A_HUMAN	25	0	25	65.4	65.4	65.4	49.203	439	439	0	323.31	0	1530400000
sp|P62195|PRS8_HUMAN	26	0	26	77.1	77.1	77.1	45.626	406	406	0	323.31	0	1508400000
sp|P39019|RS19_HUMAN	15	6	14	60	60	60	16.06	145	145	0	116.71	53162000	1423400000
sp|Q15208|STK38_HUMAN	19	14	21	48.4	48.4	44.3	54.19	465	465	0	217.7	61559000	1394000000
sp|Q14257|RCN2_HUMAN	14	0	14	46.4	46.4	46.4	36.876	317	317	0	323.31	0	1427000000
sp|P35998|PRS7_HUMAN	25	0	25	63.5	63.5	63.5	48.633	433	433	0	298.69	0	1419200000
sp|Q9UL15|BAG5_HUMAN	26	0	26	61.1	61.1	61.1	51.199	447	447	0	323.31	0	1385900000
sp|Q00839|HNRPU_HUMAN	28	14	23	38.2	38.2	38.2	90.583	825	825	0	323.31	142580000	1210000000
sp|Q8TAT6|NPL4_HUMAN	25	0	25	52.6	52.6	52.6	68.119	608	608	0	323.31	0	1341800000
sp|P62249|RS16_HUMAN	12	9	12	54.8	54.8	54.8	16.445	146	146	0	85.559	107570000	1232600000
sp|P62906|RL10A_HUMAN	15	11	12	49.8	49.8	49.8	24.831	217	217	0	153.93	104670000	1229700000
sp|P62888|RL30_HUMAN	10	6	9	68.7	68.7	68.7	12.784	115	115	0	83.878	53088000	1254300000
sp|Q9UMX0|UBQL1_HUMAN	6	0	11	32.1	24.1	21.6	62.518	589	589	0	165.63	0	1272200000
sp|P62701|RS4X_HUMAN;sp|P22090|RS4Y1_HUMAN;sp|Q8TD47|RS4Y2_HUMAN	22	9	20	66.9	66.9	66.9	29.597	263	263;263;263	0	213.53	89340000	1180700000
sp|P62829|RL23_HUMAN	10	5	9	55	55	55	14.865	140	140	0	86.761	65987000	1164900000
sp|Q16637|SMN_HUMAN	11	6	11	38.1	38.1	38.1	31.848	294	294	0	146.51	40072000	1163400000
sp|P46782|RS5_HUMAN	11	8	11	35.8	35.8	35.8	22.876	204	204	0	141.15	63111000	1139700000
sp|P14923|PLAK_HUMAN;sp|P35222|CTNB1_HUMAN	15	7	15	24	24	24	81.744	745	745;781	0	174.9	23269000	1172400000
sp|Q9GZY8|MFF_HUMAN	13	0	13	61.7	61.7	61.7	38.464	342	342	0	146.22	0	1192200000
sp|P19367|HXK1_HUMAN;sp|Q2TB90|HKDC1_HUMAN;sp|P52790|HXK3_HUMAN	34	0	37	43.4	43.4	40.9	102.48	917	917;917;923	0	323.31	0	1189000000
sp|P62913|RL11_HUMAN	12	9	11	44.4	44.4	44.4	20.252	178	178	0	89.207	141200000	1035700000
sp|O95757|HS74L_HUMAN	32	0	37	51.8	47.8	47.8	94.511	839	839	0	323.31	0	1167600000
sp|P62191|PRS4_HUMAN	21	0	21	46.1	46.1	46.1	49.184	440	440	0	176.43	0	1128000000
sp|P33121|ACSL1_HUMAN	23	0	23	37.4	37.4	37.4	77.942	698	698	0	236.88	0	1110900000
sp|Q9P1Y5|CAMP3_HUMAN;sp|Q08AD1|CAMP2_HUMAN;sp|Q5T5Y3|CAMP1_HUMAN	40	31	30	47.5	47.5	47.5	134.75	1249	1249;1489;1602	0	323.31	264370000	829760000
sp|Q15773|MLF2_HUMAN	12	0	12	51.6	51.6	51.6	28.147	248	248	0	234.01	0	1076200000
sp|Q15233|NONO_HUMAN	31	23	22	54.8	54.8	54.8	54.231	471	471	0	314.21	256330000	815550000
sp|Q16531|DDB1_HUMAN	36	0	36	41.2	41.2	41.2	126.97	1140	1140	0	323.31	0	1069400000
sp|P30876|RPB2_HUMAN	36	1	36	40.3	40.3	40.3	133.9	1174	1174	0	323.31	0	1050000000
sp|P08238|HS90B_HUMAN;sp|Q58FF7|H90B3_HUMAN;sp|Q58FF6|H90B4_HUMAN	13	4	26	41.9	41.9	21	83.263	724	724;597;505	0	321.94	9313100	1039900000
sp|P15880|RS2_HUMAN	15	8	15	47.4	47.4	47.4	31.324	293	293	0	102.73	33860000	1003200000
sp|Q8TC07|TBC15_HUMAN	20	0	20	29.7	29.7	29.7	79.49	691	691	0	186.76	0	1012500000
sp|P31943|HNRH1_HUMAN	11	9	16	45.7	45.7	32.3	49.229	449	449	0	233.13	31901000	969110000
sp|Q8TEQ6|GEMI5_HUMAN	34	4	34	31.5	31.5	31.5	168.59	1508	1508	0	323.31	15241000	969610000
sp|Q8IVP5|FUND1_HUMAN	3	0	3	23.2	23.2	23.2	17.177	155	155	0	26.337	0	958040000
sp|P17987|TCPA_HUMAN	25	0	25	49.8	49.8	49.8	60.343	556	556	0	220.45	0	955150000
sp|P84090|ERH_HUMAN	7	4	7	62.5	62.5	62.5	12.259	104	104	0	139.15	63920000	889350000
sp|P62280|RS11_HUMAN	18	12	13	72.2	72.2	72.2	18.431	158	158	0	118.32	104770000	843710000
sp|P05386|RLA1_HUMAN	3	0	3	56.1	56.1	56.1	11.514	114	114	0	122.2	0	934620000
sp|P62318|SMD3_HUMAN	10	3	10	58.7	58.7	58.7	13.916	126	126	0	184.25	17799000	884020000
sp|Q13501|SQSTM_HUMAN	15	0	15	44.8	44.8	44.8	47.687	440	440	0	219.28	0	871680000
sp|P04792|HSPB1_HUMAN	10	1	10	66.3	66.3	66.3	22.782	205	205	0	277.62	1100400	870510000
sp|P09651|ROA1_HUMAN;sp|Q32P51|RA1L2_HUMAN	16	5	16	44.1	44.1	44.1	38.746	372	372;320	0	162.89	42257000	828160000
sp|P18124|RL7_HUMAN	17	10	13	62.1	62.1	62.1	29.225	248	248	0	135.4	130620000	737690000
sp|P62851|RS25_HUMAN	10	7	8	44	44	44	13.742	125	125	0	65.273	115570000	741200000
sp|P48739|PIPNB_HUMAN	14	0	16	67.2	67.2	60.9	31.54	271	271	0	148.65	0	844290000
sp|P27824|CALX_HUMAN	15	0	16	25.8	25.8	24.8	67.567	592	592	0	156.17	0	841880000
sp|P98175|RBM10_HUMAN;sp|P52756|RBM5_HUMAN;sp|P78332|RBM6_HUMAN	24	14	23	30.8	30.8	30.8	103.53	930	930;815;1123	0	224.65	63842000	773820000
sp|O95140|MFN2_HUMAN	27	0	28	40.2	40.2	40.2	86.401	757	757	0	234.7	0	833630000
sp|P49327|FAS_HUMAN	47	0	47	28.4	28.4	28.4	273.42	2511	2511	0	323.31	0	832870000
sp|P51665|PSMD7_HUMAN	15	0	15	45.4	45.4	45.4	37.025	324	324	0	165.86	0	832140000
sp|P55036|PSMD4_HUMAN;sp|A2A3N6|PIPSL_HUMAN	14	0	14	47.5	47.5	47.5	40.736	377	377;862	0	193.14	0	827160000
sp|O14654|IRS4_HUMAN	24	4	24	26.8	26.8	26.8	133.77	1257	1257	0	286.04	7377100	793420000
sp|Q13885|TBB2A_HUMAN	2	10	39	72.8	3.6	3.6	49.906	445	445	0	27.443	2598800	791720000
sp|Q9UNM6|PSD13_HUMAN	19	0	19	52.9	52.9	52.9	42.945	376	376	0	186.78	0	784360000
sp|Q8N0X7|SPART_HUMAN	17	0	17	30.8	30.8	30.8	72.832	666	666	0	235.63	0	781410000
sp|Q01804|OTUD4_HUMAN	36	26	24	36.3	36.3	36.3	124.04	1114	1114	0	305.13	224440000	554080000
sp|Q99878|H2A1J_HUMAN;sp|Q96KK5|H2A1H_HUMAN;sp|Q9BTM1|H2AJ_HUMAN;sp|Q16777|H2A2C_HUMAN;sp|Q6FI13|H2A2A_HUMAN;sp|P20671|H2A1D_HUMAN;sp|P0C0S8|H2A1_HUMAN	2	3	5	35.9	35.9	14.1	13.936	128	128;128;129;129;130;130;130	0	60.355	79490000	685260000
sp|P62263|RS14_HUMAN	9	7	7	41.7	41.7	41.7	16.273	151	151	0	110.81	85757000	670720000
sp|Q8IWZ3|ANKH1_HUMAN	34	16	33	26.9	26.9	23.3	269.45	2542	2542	0	323.31	61741000	679040000
sp|O43765|SGTA_HUMAN	13	0	13	35.1	35.1	35.1	34.063	313	313	0	114.46	0	740400000
sp|Q9BSD7|NTPCR_HUMAN	11	5	11	57.4	57.4	57.4	20.713	190	190	0	80.094	13524000	708520000
sp|P62277|RS13_HUMAN	13	7	11	51.7	51.7	51.7	17.222	151	151	0	115.15	50402000	669010000
sp|P05387|RLA2_HUMAN	10	4	10	85.2	85.2	85.2	11.665	115	115	0	195.55	38192000	678600000
sp|O00232|PSD12_HUMAN	20	0	20	43	43	43	52.904	456	456	0	249.79	0	700320000
sp|Q92890|UFD1_HUMAN	13	0	13	52.4	52.4	52.4	34.5	307	307	0	128.79	0	694650000
sp|P11441|UBL4A_HUMAN	8	0	8	56.1	56.1	56.1	17.776	157	157	0	70.044	0	684920000
sp|O00487|PSDE_HUMAN	12	0	12	48.7	48.7	48.7	34.577	310	310	0	99.21	0	674850000
sp|Q8IYT4|KATL2_HUMAN	1	0	1	2.2	2.2	2.2	61.252	538	538	0.0037764	6.3362	0	665600000
sp|P46779|RL28_HUMAN	17	13	11	61.3	61.3	61.3	15.747	137	137	0	113.19	123880000	533790000
sp|Q53GQ0|DHB12_HUMAN	10	0	10	35.6	35.6	35.6	34.324	312	312	0	106.49	0	644570000
sp|P06493|CDK1_HUMAN;sp|P11802|CDK4_HUMAN;sp|Q00526|CDK3_HUMAN;sp|Q00534|CDK6_HUMAN;sp|Q96Q40|CDK15_HUMAN;sp|O94921|CDK14_HUMAN;sp|Q07002|CDK18_HUMAN;sp|Q00536|CDK16_HUMAN;sp|Q00537|CDK17_HUMAN;sp|Q9NYV4|CDK12_HUMAN;sp|Q14004|CDK13_HUMAN	14	1	14	51.5	51.5	48.8	34.095	297	297;303;305;326;435;469;474;496;523;1490;1512	0	143.26	1893700	637970000
sp|P05388|RLA0_HUMAN;sp|Q8NHW5|RLA0L_HUMAN	11	5	11	55.2	55.2	55.2	34.273	317	317;317	0	115.75	16527000	618120000
sp|P08708|RS17_HUMAN	11	5	9	74.1	74.1	74.1	15.55	135	135	0	116.52	45779000	576930000
sp|Q5JSZ5|PRC2B_HUMAN	32	17	26	21.9	21.9	21.6	242.96	2229	2229	0	279.59	108300000	514380000
sp|Q12906|ILF3_HUMAN;sp|Q96SI9|STRBP_HUMAN	21	5	21	30.6	30.6	30.6	95.337	894	894;672	0	166.47	19191000	597620000
sp|Q8WXF1|PSPC1_HUMAN	21	12	17	40.9	40.9	40.9	58.743	523	523	0	207.81	71630000	537130000
sp|O14545|TRAD1_HUMAN	15	0	15	37.5	37.5	37.5	64.84	582	582	0	151.61	0	603160000
sp|P17844|DDX5_HUMAN	15	9	18	37	37	27.2	69.147	614	614	0	189.09	39765000	561490000
sp|P62807|H2B1C_HUMAN;sp|P57053|H2BFS_HUMAN;sp|O60814|H2B1K_HUMAN;sp|Q99880|H2B1L_HUMAN;sp|Q99879|H2B1M_HUMAN;sp|Q99877|H2B1N_HUMAN;sp|Q93079|H2B1H_HUMAN;sp|Q5QNW6|H2B2F_HUMAN;sp|P58876|H2B1D_HUMAN;sp|Q96A08|H2B1A_HUMAN	2	5	5	46.8	46.8	7.9	13.906	126	126;126;126;126;126;126;126;126;126;127	0	50.465	38036000	558640000
sp|Q14974|IMB1_HUMAN	16	0	16	18.8	18.8	18.8	97.169	876	876	0	121.91	0	595080000
sp|P61513|RL37A_HUMAN;sp|A6NKH3|RL37L_HUMAN	7	4	7	67.4	67.4	67.4	10.275	92	92;93	0	61.77	38977000	550100000
sp|P04406|G3P_HUMAN;sp|O14556|G3PT_HUMAN	15	3	14	64.8	64.8	64.8	36.053	335	335;408	0	212.56	8662000	578810000
sp|P63162|RSMN_HUMAN;sp|P14678|RSMB_HUMAN	5	0	5	17.5	17.5	17.5	24.614	240	240;240	0	31.76	0	568790000
sp|O75190|DNJB6_HUMAN;sp|Q8WWF6|DNJB3_HUMAN;sp|Q8NHS0|DNJB8_HUMAN;sp|Q7Z6W7|DNJB7_HUMAN	13	4	14	40.5	40.5	40.5	36.087	326	326;145;232;309	0	132.1	14683000	544960000
sp|P62244|RS15A_HUMAN	9	3	9	60.8	60.8	60.8	14.839	130	130	0	120.55	22491000	532950000
sp|P30050|RL12_HUMAN	10	5	10	63.6	63.6	63.6	17.818	165	165	0	210.86	30012000	521040000
sp|P55209|NP1L1_HUMAN	5	0	7	17.6	17.6	15.1	45.374	391	391	0	67.576	0	550630000
sp|Q7L5D6|GET4_HUMAN	11	1	11	38.5	38.5	38.5	36.504	327	327	0	107.3	1400700	543100000
sp|Q9Y3F4|STRAP_HUMAN	15	0	15	62.3	62.3	62.3	38.438	350	350	0	166.37	0	543800000
sp|P54652|HSP72_HUMAN	12	9	33	46.5	26.8	25.5	70.02	639	639	0	214.52	0	541990000
sp|Q14204|DYHC1_HUMAN	50	0	50	14.2	14.2	14.2	532.4	4646	4646	0	323.31	0	541520000
sp|Q15393|SF3B3_HUMAN	27	4	27	29.7	29.7	29.7	135.58	1217	1217	0	274.37	10112000	523450000
sp|P25398|RS12_HUMAN	7	1	7	56.8	56.8	56.8	14.515	132	132	0	86.447	2472200	528040000
sp|Q08211|DHX9_HUMAN	28	8	26	22.4	22.4	22.4	140.96	1270	1270	0	200.56	17156000	512800000
sp|Q92616|GCN1_HUMAN	43	0	43	20.5	20.5	20.5	292.75	2671	2671	0	323.31	0	525740000
sp|Q9ULX6|AKP8L_HUMAN	12	0	12	20.6	20.6	20.6	71.639	646	646	0	122.18	0	522740000
sp|O14880|MGST3_HUMAN	4	0	4	34.2	34.2	34.2	16.516	152	152	0	55.447	0	517900000
sp|P35268|RL22_HUMAN	6	3	8	37.5	37.5	30.5	14.787	128	128	0	64.247	44321000	467840000
sp|P10412|H14_HUMAN;sp|P16402|H13_HUMAN;sp|Q02539|H11_HUMAN;sp|P22492|H1T_HUMAN;sp|P16401|H15_HUMAN	2	9	9	38.4	38.4	9.6	21.865	219	219;221;215;207;226	0	92.13	143460000	363510000
sp|P25705|ATPA_HUMAN	17	0	17	32.7	32.7	32.7	59.75	553	553	0	161.6	0	500310000
sp|P61353|RL27_HUMAN	9	6	6	53.7	53.7	53.7	15.798	136	136	0	61.251	48176000	450880000
sp|Q15750|TAB1_HUMAN	20	11	15	54.4	54.4	54.4	54.643	504	504	0	252.61	54781000	439910000
sp|Q9NZI8|IF2B1_HUMAN	18	8	18	40.4	40.4	35.7	63.48	577	577	0	194.52	27320000	463770000
sp|O95071|UBR5_HUMAN	29	1	29	13.9	13.9	13.9	309.35	2799	2799	0	229.48	1309600	483500000
sp|Q14596|NBR1_HUMAN	18	0	18	31.7	31.7	31.7	107.41	966	966	0	248.12	0	482140000
sp|Q8NBX0|SCPDL_HUMAN	11	0	11	34	34	34	47.151	429	429	0	82.935	0	480690000
sp|Q9Y5K5|UCHL5_HUMAN	15	0	15	51.7	51.7	51.7	37.606	329	329	0	171.8	0	477020000
sp|P56192|SYMC_HUMAN	18	0	18	29.6	29.6	29.6	101.11	900	900	0	192.33	0	475930000
sp|Q9UHD9|UBQL2_HUMAN	8	0	11	22.8	15.5	15.5	65.695	624	624	0	167.66	0	472170000
sp|P28066|PSA5_HUMAN	6	0	6	27.4	27.4	27.4	26.411	241	241	0	57.794	0	471610000
sp|O96008|TOM40_HUMAN	12	0	12	59.3	59.3	59.3	37.893	361	361	0	214.87	0	466630000
sp|Q8N163|CCAR2_HUMAN	21	15	14	32.5	32.5	32.5	102.9	923	923	0	184.5	101040000	364800000
sp|P09543|CN37_HUMAN	15	0	15	39	39	39	47.578	421	421	0	143.79	0	465570000
sp|O75643|U520_HUMAN	31	2	31	18.7	18.7	18.7	244.5	2136	2136	0	245.55	2498800	460300000
sp|P49792|RBP2_HUMAN	27	18	32	19.4	19.4	13	358.2	3224	3224	0	323.31	59215000	403430000
sp|P23458|JAK1_HUMAN;sp|P29597|TYK2_HUMAN;sp|O60674|JAK2_HUMAN	26	4	25	25	25	25	133.28	1154	1154;1187;1132	0	203.79	11790000	446980000
sp|P20700|LMNB1_HUMAN	18	0	21	38.6	38.6	35.5	66.408	586	586	0	232.44	0	458220000
sp|P49411|EFTU_HUMAN	15	0	15	41.4	41.4	41.4	49.541	452	452	0	133.93	0	456240000
sp|P42694|HELZ_HUMAN	27	8	26	20.8	20.8	20.8	218.97	1942	1942	0	267.79	19294000	436570000
sp|P62917|RL8_HUMAN	12	5	11	52.9	52.9	52.9	28.024	257	257	0	123.07	63693000	391230000
sp|P60900|PSA6_HUMAN	12	0	12	50.8	50.8	50.8	27.399	246	246	0	104.05	0	451840000
sp|Q71UM5|RS27L_HUMAN	1	2	7	46.4	15.5	15.5	9.4771	84	84	0	11.823	5639600	442560000
sp|Q5T4S7|UBR4_HUMAN	42	2	42	10.5	10.5	10.5	573.83	5183	5183	0	323.31	5218700	442840000
sp|Q8N5J2|MINY1_HUMAN	10	0	10	32.8	32.8	32.8	51.777	469	469	0	168.05	0	447270000
sp|P13639|EF2_HUMAN	19	1	19	28.8	27.6	27.6	95.337	858	858	0	128.68	0	446800000
sp|O43318|M3K7_HUMAN	18	8	14	36.6	36.6	36.6	67.195	606	606	0	216.15	90149000	350160000
sp|P49368|TCPG_HUMAN	21	0	21	44.2	44.2	44.2	60.533	545	545	0	150.66	0	439870000
sp|P62899|RL31_HUMAN	8	5	8	52.8	52.8	52.8	14.463	125	125	0	50.435	28879000	409260000
sp|P18077|RL35A_HUMAN	7	3	7	49.1	49.1	49.1	12.538	110	110	0	41.639	29049000	399140000
sp|Q15029|U5S1_HUMAN	21	0	22	27.2	27.2	26.1	109.43	972	972	0	153.42	0	426330000
sp|Q96HS1|PGAM5_HUMAN	11	0	11	44.6	44.6	44.6	32.004	289	289	0	79.859	0	423170000
sp|Q8NBQ5|DHB11_HUMAN	11	0	11	50	50	50	32.935	300	300	0	149.91	0	418140000
sp|Q99707|METH_HUMAN	30	0	30	27.2	27.2	27.2	140.53	1265	1265	0	305.51	0	414800000
sp|Q6P2Q9|PRP8_HUMAN	30	0	30	16	16	16	273.6	2335	2335	0	229.75	0	412570000
sp|P28288|ABCD3_HUMAN	15	0	15	25.2	25.2	25.2	75.475	659	659	0	132.94	0	398080000
sp|Q9NS69|TOM22_HUMAN	5	0	5	59.9	59.9	59.9	15.521	142	142	0	90.539	0	397730000
sp|P17152|TMM11_HUMAN	9	0	9	41.1	41.1	41.1	21.541	192	192	0	79.132	0	394810000
sp|O15269|SPTC1_HUMAN	11	0	11	32.1	32.1	32.1	52.743	473	473	0	103.82	0	391350000
sp|Q8IXI2|MIRO1_HUMAN	13	0	14	26.1	26.1	24.3	70.783	618	618	0	134.98	0	384950000
sp|Q9NXV2|KCTD5_HUMAN	8	2	8	35	35	35	26.092	234	234	0	91.777	13761000	367920000
sp|P62081|RS7_HUMAN	7	0	7	36.6	36.6	36.6	22.127	194	194	0	55.01	0	380200000
sp|Q96AG4|LRC59_HUMAN	8	0	8	24.4	24.4	24.4	34.93	307	307	0	69.844	0	376520000
sp|P78527|PRKDC_HUMAN	34	0	34	9.5	9.5	9.5	469.08	4128	4128	0	294.42	0	374870000
sp|P21964|COMT_HUMAN	10	0	10	58.7	58.7	58.7	30.037	271	271	0	209.57	0	371170000
sp|P62805|H4_HUMAN	11	6	9	67	67	67	11.367	103	103	0	95.454	55016000	315400000
sp|P22102|PUR2_HUMAN	20	0	20	27.4	27.4	27.4	107.77	1010	1010	0	168.66	0	367960000
sp|Q9Y2H1|ST38L_HUMAN	14	1	17	42	37.9	37.9	54.002	464	464	0	158.84	4921000	362580000
sp|P05783|K1C18_HUMAN	6	0	13	35.1	33.5	19.1	48.057	430	430	0	108.96	0	364040000
sp|Q5SWX8|ODR4_HUMAN	10	0	10	33	33	33	51.103	454	454	0	293.77	0	363000000
sp|Q8NBU5|ATAD1_HUMAN	10	0	10	33.8	33.8	33.8	40.744	361	361	0	84.652	0	361980000
sp|P20618|PSB1_HUMAN	8	0	8	39	39	39	26.489	241	241	0	139.34	0	359760000
sp|P07814|SYEP_HUMAN	24	0	24	21.4	21.4	21.4	170.59	1512	1512	0	202.76	0	358470000
sp|P11216|PYGB_HUMAN;sp|P11217|PYGM_HUMAN	1	1	3	4.5	4.5	1.4	96.695	843	843;842	0	17.396	156880000	198620000
sp|Q9Y5A9|YTHD2_HUMAN;sp|Q9BYJ9|YTHD1_HUMAN;sp|Q7Z739|YTHD3_HUMAN	11	1	11	26.9	26.9	26.9	62.333	579	579;559;585	0	108.15	5413800	348340000
sp|Q02413|DSG1_HUMAN;sp|P32926|DSG3_HUMAN;sp|Q86SJ6|DSG4_HUMAN	13	6	13	20.6	20.6	20.6	113.75	1049	1049;999;1040	0	138.67	24458000	325650000
sp|Q9NYJ8|TAB2_HUMAN	15	10	13	28.1	28.1	28.1	76.493	693	693	0	173.62	63802000	285210000
sp|P25787|PSA2_HUMAN	9	0	9	49.1	49.1	49.1	25.898	234	234	0	141.14	0	347660000
sp|P54105|ICLN_HUMAN	5	1	5	31.2	31.2	31.2	26.215	237	237	0	81.005	7288100	339340000
sp|Q9UMS4|PRP19_HUMAN	17	1	17	46.8	46.8	46.8	55.18	504	504	0	251.84	1389300	345200000
sp|Q9UDY4|DNJB4_HUMAN	11	0	12	46.6	46.6	46.6	37.806	337	337	0	94.759	0	345940000
sp|Q13049|TRI32_HUMAN	18	0	18	36	36	36	71.988	653	653	0	157.35	0	345080000
sp|Q99832|TCPH_HUMAN	16	0	16	31.9	31.9	31.9	59.366	543	543	0	119.93	0	335730000
sp|P04843|RPN1_HUMAN	17	0	17	39.2	39.2	39.2	68.569	607	607	0	152.31	0	335100000
sp|Q99417|MYCBP_HUMAN	6	3	6	58.3	58.3	58.3	11.967	103	103	0	52.397	25164000	308920000
sp|Q8IWA4|MFN1_HUMAN	19	0	20	33.3	32.4	32.4	84.159	741	741	0	157.82	0	333830000
sp|O14818|PSA7_HUMAN;sp|Q8TAA3|PSMA8_HUMAN	9	0	9	39.5	39.5	39.5	27.887	248	248;256	0	91.418	0	331230000
sp|O14893|GEMI2_HUMAN	10	3	10	46.4	46.4	46.4	31.585	280	280	0	129.03	10872000	319310000
sp|P40227|TCPZ_HUMAN;sp|Q92526|TCPW_HUMAN	14	0	14	26.4	26.4	26.4	58.024	531	531;530	0	138.54	0	329980000
sp|Q96AV8|E2F7_HUMAN	21	16	15	31.8	31.8	31.8	99.887	911	911	0	200.7	78148000	250280000
sp|P22626|ROA2_HUMAN	17	10	12	52.1	52.1	52.1	37.429	353	353	0	143.26	52368000	275200000
sp|P40429|RL13A_HUMAN;sp|Q6NVV1|R13P3_HUMAN	7	3	6	35.5	35.5	35.5	23.577	203	203;102	0	46.849	8549700	317730000
sp|O00264|PGRC1_HUMAN	7	0	7	29.2	29.2	29.2	21.671	195	195	0	68.415	0	325160000
sp|Q70CQ3|UBP30_HUMAN	14	0	14	33.5	33.5	33.5	58.502	517	517	0	232.14	0	324490000
sp|Q13724|MOGS_HUMAN	16	0	16	26.8	26.8	26.8	91.916	837	837	0	135.86	0	324490000
sp|Q13015|AF1Q_HUMAN	3	0	3	65.6	65.6	65.6	10.061	90	90	0	66.233	0	320960000
sp|P22392|NDKB_HUMAN;sp|O60361|NDK8_HUMAN;sp|P15531|NDKA_HUMAN	8	0	8	62.5	62.5	62.5	17.298	152	152;137;152	0	59.817	0	318960000
sp|P61254|RL26_HUMAN;sp|Q9UNX3|RL26L_HUMAN	12	6	11	55.2	55.2	55.2	17.258	145	145;145	0	79.65	60659000	257330000
sp|Q6Y7W6|GGYF2_HUMAN	19	13	12	18.5	18.5	18.5	150.07	1299	1299	0	230.31	72355000	240100000
sp|P06576|ATPB_HUMAN	12	0	12	39.9	39.9	39.9	56.559	529	529	0	129.14	0	309580000
sp|L0R6Q1|S35U4_HUMAN	5	0	5	54.4	54.4	54.4	11.133	103	103	0	52.684	0	308370000
sp|P25788|PSA3_HUMAN	11	0	11	46.7	46.7	46.7	28.433	255	255	0	84.847	0	306600000
sp|P28074|PSB5_HUMAN	9	0	9	37.3	37.3	37.3	28.48	263	263	0	71.051	0	305120000
sp|Q9H1A3|METL9_HUMAN	8	0	8	29.2	29.2	29.2	36.536	318	318	0	105.09	0	301410000
sp|O96011|PX11B_HUMAN	11	0	11	42.1	42.1	42.1	28.431	259	259	0	73.93	0	300700000
sp|P52789|HXK2_HUMAN	19	0	22	28.7	26.2	26.2	102.38	917	917	0	137.68	0	297800000
sp|Q13509|TBB3_HUMAN	7	6	25	55.8	26	26	50.432	450	450	0	84.967	0	296480000
sp|Q9UKV8|AGO2_HUMAN	12	7	16	27.2	27.2	18.5	97.207	859	859	0	145.61	14569000	279950000
sp|O43143|DHX15_HUMAN;sp|O60231|DHX16_HUMAN;sp|Q14562|DHX8_HUMAN	17	2	17	25.9	25.9	25.9	90.932	795	795;1041;1220	0	122.85	4779600	287260000
sp|P57088|TMM33_HUMAN	8	0	8	26.3	26.3	26.3	27.978	247	247	0	72.475	0	287890000
sp|Q09028|RBBP4_HUMAN	6	2	12	34.8	34.8	26.8	47.655	425	425	0	111.88	8384300	279190000
sp|Q15365|PCBP1_HUMAN;sp|P57723|PCBP4_HUMAN	5	3	9	33.7	33.7	21.1	37.497	356	356;403	0	94.073	7618800	276900000
sp|P62273|RS29_HUMAN	3	1	3	33.9	33.9	33.9	6.6767	56	56	0	19.137	32334000	251530000
sp|P25786|PSA1_HUMAN	10	0	10	52.9	52.9	52.9	29.555	263	263	0	99.459	0	283310000
sp|P28070|PSB4_HUMAN	8	0	8	36.7	36.7	36.7	29.204	264	264	0	74.234	0	282100000
sp|P05141|ADT2_HUMAN;sp|P12235|ADT1_HUMAN;sp|Q9H0C2|ADT4_HUMAN	4	0	10	29.9	29.9	11.7	32.852	298	298;298;315	0	80.365	0	279960000
sp|Q14103|HNRPD_HUMAN	9	2	9	35.8	35.8	33.5	38.434	355	355	0	83.809	5585400	274150000
sp|Q93008|USP9X_HUMAN;sp|O00507|USP9Y_HUMAN	21	0	21	10.2	10.2	10.2	292.28	2570	2570;2555	0	165.89	0	277640000
sp|Q16891|MIC60_HUMAN	16	0	16	29.3	29.3	29.3	83.677	758	758	0	136.06	0	277570000
sp|Q9UH99|SUN2_HUMAN	9	0	9	20.9	20.9	20.9	80.31	717	717	0	90.666	0	277020000
sp|O95573|ACSL3_HUMAN	15	0	17	34.3	34.3	29.4	80.419	720	720	0	141.28	0	273480000
sp|P25789|PSA4_HUMAN	7	0	7	35.2	35.2	35.2	29.483	261	261	0	56.079	0	271960000
sp|Q13148|TADBP_HUMAN	7	1	7	24.4	24.4	24.4	44.739	414	414	0	86.774	0	269890000
sp|Q9H9B4|SFXN1_HUMAN	7	0	8	34.2	34.2	28.3	35.619	322	322	0	82.11	0	266780000
sp|Q9NZJ7|MTCH1_HUMAN	9	0	9	24.9	24.9	24.9	41.544	389	389	0	58.15	0	266340000
sp|Q12905|ILF2_HUMAN	8	2	8	24.1	24.1	24.1	43.062	390	390	0	60.495	15644000	249380000
sp|Q9BXW9|FACD2_HUMAN	18	0	18	15	15	15	164.13	1451	1451	0	172.54	0	264960000
sp|P60866|RS20_HUMAN	5	3	4	31.9	31.9	31.9	13.373	119	119	0	46.934	27986000	236780000
sp|Q13347|EIF3I_HUMAN	10	0	10	36.3	36.3	36.3	36.501	325	325	0	74.14	0	260170000
sp|Q8WUY1|THEM6_HUMAN	11	0	11	59.6	59.6	59.6	23.865	208	208	0	84.165	0	259800000
sp|P16615|AT2A2_HUMAN;sp|Q93084|AT2A3_HUMAN;sp|O14983|AT2A1_HUMAN	16	0	16	21.2	21.2	21.2	114.76	1042	1042;1043;1001	0	166.31	0	258410000
sp|P62316|SMD2_HUMAN	6	3	5	51.7	51.7	51.7	13.527	118	118	0	41.92	30973000	227200000
sp|P00387|NB5R3_HUMAN	8	0	8	40.5	40.5	40.5	34.234	301	301	0	89.79	0	257680000
sp|P48643|TCPE_HUMAN	15	0	15	39	39	39	59.67	541	541	0	138.22	0	256080000
sp|Q02878|RL6_HUMAN	9	9	9	30.9	30.9	30.9	32.728	288	288	0	75.009	85209000	170460000
sp|O43823|AKAP8_HUMAN	15	5	13	23	23	23	76.107	692	692	0	119.78	30963000	220160000
sp|Q9Y3I0|RTCB_HUMAN	11	2	11	34.9	34.9	34.9	55.21	505	505	0	114.83	5767300	244600000
sp|Q9HDC9|APMAP_HUMAN	8	0	8	26	26	26	46.48	416	416	0	67.755	0	248680000
sp|P51572|BAP31_HUMAN	7	0	7	34.1	34.1	34.1	27.991	246	246	0	79.458	0	242580000
sp|P62826|RAN_HUMAN	8	3	8	41.2	41.2	41.2	24.423	216	216	0	79.492	11227000	226980000
sp|Q9NZT1|CALL5_HUMAN	3	1	3	25.3	25.3	25.3	15.892	146	146	0	56.493	0	235640000
sp|P53618|COPB_HUMAN	14	0	14	23	23	23	107.14	953	953	0	115.99	0	233480000
sp|Q6PJG6|BRAT1_HUMAN	14	0	14	23.8	23.8	23.8	88.118	821	821	0	124.8	0	232420000
sp|P49721|PSB2_HUMAN	6	0	6	34.3	34.3	34.3	22.836	201	201	0	46.337	0	231520000
sp|P37268|FDFT_HUMAN	10	0	10	31.9	31.9	31.9	48.115	417	417	0	145.47	0	230430000
sp|P41091|IF2G_HUMAN;sp|Q2VIR3|IF2GL_HUMAN	12	2	12	37.3	37.3	37.3	51.109	472	472;472	0	97.538	7446200	220680000
sp|Q8IZ81|ELMD2_HUMAN	10	0	10	39.9	39.9	39.9	34.96	293	293	0	99.835	0	226370000
sp|Q13547|HDAC1_HUMAN	4	2	7	22	22	13.1	55.102	482	482	0	80.227	13461000	212180000
sp|Q8WVC6|DCAKD_HUMAN	11	0	11	48.5	48.5	48.5	26.55	231	231	0	85.125	0	224990000
sp|P42167|LAP2B_HUMAN;sp|P42166|LAP2A_HUMAN	14	0	14	38.5	38.5	38.5	50.67	454	454;694	0	163.18	0	224330000
sp|Q9NZL4|HPBP1_HUMAN	13	0	13	50.4	50.4	50.4	39.302	359	359	0	124.41	0	224120000
sp|Q9H840|GEMI7_HUMAN	4	0	4	50.4	50.4	50.4	14.536	131	131	0	51.304	0	223790000
sp|P46783|RS10_HUMAN;sp|Q9NQ39|RS10L_HUMAN	6	2	4	41.2	41.2	41.2	18.898	165	165;176	0	42.818	23084000	200370000
sp|Q00325|MPCP_HUMAN	7	0	7	24.6	24.6	24.6	40.094	362	362	0	50.403	0	222890000
sp|Q15776|ZKSC8_HUMAN;sp|P19878|NCF2_HUMAN	4	0	4	6.7	6.7	6.7	65.815	578	578;526	0	22.158	0	222800000
sp|Q9NX47|MARH5_HUMAN	7	0	7	36	36	36	31.231	278	278	0	59.479	0	222240000
sp|Q5T749|KPRP_HUMAN	12	8	7	32.6	32.6	32.6	64.135	579	579	0	127.96	84710000	136670000
sp|P36578|RL4_HUMAN	14	10	7	36.3	36.3	36.3	47.697	427	427	0	94.56	54123000	165610000
sp|Q9BRK5|CAB45_HUMAN	10	0	10	33.1	33.1	33.1	41.806	362	362	0	137.72	0	218090000
sp|P62750|RL23A_HUMAN	10	6	6	48.1	48.1	48.1	17.695	156	156	0	60.66	32087000	179530000
sp|P10809|CH60_HUMAN	12	1	12	28.3	28.3	28.3	61.054	573	573	0	93.363	0	211240000
sp|Q9BRR6|ADPGK_HUMAN	9	0	9	32.8	32.8	32.8	54.088	497	497	0	161.05	0	210300000
sp|O95831|AIFM1_HUMAN	14	0	14	32.8	32.8	32.8	66.9	613	613	0	94.801	0	210000000
sp|P62424|RL7A_HUMAN	12	6	10	43.2	43.2	43.2	29.995	266	266	0	92.801	36578000	171820000
sp|Q14671|PUM1_HUMAN	12	4	14	14	14	12.2	126.47	1186	1186	0	154.06	18097000	189100000
sp|P07900|HS90A_HUMAN;sp|Q14568|HS902_HUMAN;sp|Q58FG0|HS905_HUMAN;sp|Q58FG1|HS904_HUMAN	11	2	21	30.7	17.3	17.3	84.659	732	732;343;334;418	0	143.48	0	207030000
sp|P32969|RL9_HUMAN	9	2	9	41.1	41.1	41.1	21.863	192	192	0	95.69	5878300	200980000
sp|Q9UNZ2|NSF1C_HUMAN	9	0	9	31.1	31.1	31.1	40.572	370	370	0	60.41	0	205950000
sp|O00743|PPP6_HUMAN	6	0	6	23.3	23.3	23.3	35.144	305	305	0	61.799	0	205110000
sp|Q9BRT8|CBWD1_HUMAN	1	0	8	27.8	27.8	4.3	44.068	395	395	0	65.465	0	204180000
sp|Q86VP1|TAXB1_HUMAN	12	0	12	17.6	17.6	17.6	90.876	789	789	0	104.63	0	203530000
sp|Q9Y285|SYFA_HUMAN	9	1	9	33.7	33.7	33.7	57.563	508	508	0	116.39	8439200	194530000
sp|P25205|MCM3_HUMAN	13	1	13	21.9	21.9	21.9	90.98	808	808	0	122.25	1130400	200270000
sp|Q6IAN0|DRS7B_HUMAN	10	0	10	29.5	29.5	29.5	35.119	325	325	0	79.774	0	200830000
sp|Q8WVX9|FACR1_HUMAN	8	0	8	15.7	15.7	15.7	59.356	515	515	0	62.9	0	200110000
sp|Q9UNF1|MAGD2_HUMAN;sp|Q12816|TROP_HUMAN	13	0	14	29.4	27.4	27.4	64.953	606	606;1431	0	145.17	0	199360000
sp|O00268|TAF4_HUMAN;sp|Q92750|TAF4B_HUMAN	13	6	11	20.4	20.4	20.4	110.11	1085	1085;862	0	113.26	22764000	176470000
sp|P23528|COF1_HUMAN;sp|Q9Y281|COF2_HUMAN	4	1	4	25.9	25.9	25.9	18.502	166	166;166	0	41.731	0	199000000
sp|Q13310|PABP4_HUMAN;sp|P0CB38|PAB4L_HUMAN	8	9	18	30.4	16.3	16.3	70.782	644	644;370	0	60.958	10190000	188440000
sp|Q6P3W7|SCYL2_HUMAN	11	5	11	18.7	18.7	18.7	103.71	929	929	0	101.62	14190000	181510000
sp|O75396|SC22B_HUMAN	8	0	8	47.4	47.4	47.4	24.593	215	215	0	60.266	0	194070000
sp|Q13464|ROCK1_HUMAN	1	0	1	1.2	1.2	1.2	158.17	1354	1354	1	-2	0	193410000
sp|O60506|HNRPQ_HUMAN	6	1	10	23	23	16.5	69.602	623	623	0	98.346	2114600	191100000
sp|Q14697|GANAB_HUMAN	14	0	14	18.4	18.4	18.4	106.87	944	944	0	95.161	0	192950000
sp|P52292|IMA1_HUMAN	8	1	8	20.6	20.6	20.6	57.861	529	529	0	150.73	2565400	189870000
sp|Q16186|ADRM1_HUMAN	5	0	5	17.4	17.4	17.4	42.153	407	407	0	67.795	0	191840000
sp|Q9NWZ8|GEMI8_HUMAN	6	1	6	28.1	28.1	28.1	28.636	242	242	0	60.728	3995200	186460000
sp|Q9NRA8|4ET_HUMAN	14	6	11	23.9	23.9	23.9	108.2	985	985	0	111.58	23666000	162890000
sp|P50991|TCPD_HUMAN	13	0	13	30.4	30.4	30.4	57.924	539	539	0	86.79	0	186490000
sp|Q15738|NSDHL_HUMAN	9	0	9	37	37	37	41.9	373	373	0	88.019	0	185780000
sp|Q8WVM8|SCFD1_HUMAN	11	0	11	24.3	24.3	24.3	72.379	642	642	0	96.455	0	185680000
sp|Q8WXD5|GEMI6_HUMAN	7	1	6	38.3	38.3	38.3	18.824	167	167	0	46.083	3744000	180890000
sp|O95394|AGM1_HUMAN	8	0	8	17.2	17.2	17.2	59.851	542	542	0	71.201	0	183320000
sp|O75533|SF3B1_HUMAN	15	2	14	16.5	16.5	16.5	145.83	1304	1304	0	110.13	5516200	177450000
sp|Q9NYF8|BCLF1_HUMAN	8	1	8	11.6	11.6	11.6	106.12	920	920	0	52.442	2453300	177490000
sp|Q9P035|HACD3_HUMAN	7	0	7	27.1	27.1	27.1	43.159	362	362	0	69.283	0	179240000
sp|Q96EY1|DNJA3_HUMAN	8	0	8	17.1	17.1	17.1	52.488	480	480	0	63.556	0	179210000
sp|Q07812|BAX_HUMAN	7	0	7	37	37	37	21.184	192	192	0	56.143	0	178090000
sp|P00367|DHE3_HUMAN;sp|P49448|DHE4_HUMAN	8	0	8	20.6	20.6	20.6	61.397	558	558;558	0	55.608	0	177310000
sp|P48556|PSMD8_HUMAN	6	0	6	17.7	17.7	17.7	39.611	350	350	0	66.05	0	176270000
sp|Q16576|RBBP7_HUMAN	5	2	11	31.8	23.8	23.8	47.82	425	425	0	55.873	3573600	170160000
sp|Q8NG27|PJA1_HUMAN	7	0	7	14.5	14.5	14.5	71.002	643	643	0	51.365	0	171100000
sp|Q9NX40|OCAD1_HUMAN	9	0	9	25.3	25.3	25.3	27.626	245	245	0	77.001	0	169870000
sp|P62753|RS6_HUMAN	7	6	4	30.9	30.9	30.9	28.68	249	249	0	102.83	26485000	142890000
sp|P23258|TBG1_HUMAN;sp|Q9NRH3|TBG2_HUMAN	11	1	11	41.9	41.9	41.9	51.169	451	451;451	0	115.65	3581600	165140000
sp|Q14008|CKAP5_HUMAN	19	2	18	14.2	14.2	14.2	225.49	2032	2032	0	147.01	3730300	164740000
sp|P62258|1433E_HUMAN	4	1	5	23.5	23.5	20.4	29.174	255	255	0	44.891	5756900	162420000
sp|P78371|TCPB_HUMAN	10	0	10	24.9	24.9	24.9	57.488	535	535	0	76.543	0	166210000
sp|P07910|HNRPC_HUMAN;sp|P0DMR1|HNRC4_HUMAN;sp|O60812|HNRC1_HUMAN;sp|B7ZW38|HNRC3_HUMAN;sp|B2RXH8|HNRC2_HUMAN	7	4	6	26.1	26.1	26.1	33.67	306	306;293;293;293;293	0	47.932	28593000	136390000
sp|P26641|EF1G_HUMAN	9	3	8	28.4	28.4	28.4	50.118	437	437	0	77.963	9761000	154400000
sp|P46060|RAGP1_HUMAN	14	3	13	27.9	27.9	27.9	63.541	587	587	0	115.4	9141900	154730000
sp|P60842|IF4A1_HUMAN;sp|Q14240|IF4A2_HUMAN	7	0	8	28.3	28.3	24.4	46.153	406	406;407	0	64.702	0	163570000
sp|P50402|EMD_HUMAN	5	0	5	24.4	24.4	24.4	28.994	254	254	0	43.105	0	162640000
sp|Q9UJ14|GGT7_HUMAN	10	0	10	14.7	14.7	14.7	70.466	662	662	0	82.106	0	161460000
sp|Q96AG3|S2546_HUMAN	7	0	7	20.6	20.6	20.6	46.173	418	418	0	50.248	0	160310000
sp|Q15041|AR6P1_HUMAN	5	0	5	20.2	20.2	20.2	23.362	203	203	0	39.7	0	160250000
sp|O00571|DDX3X_HUMAN;sp|O15523|DDX3Y_HUMAN;sp|Q9NQI0|DDX4_HUMAN	14	5	13	22.5	20.8	20.8	73.243	662	662;660;724	0	99.623	15568000	141900000
sp|Q9UBS4|DJB11_HUMAN	6	0	6	20.4	20.4	20.4	40.513	358	358	0	64.985	0	156440000
sp|Q5XUX1|FBXW9_HUMAN	1	0	1	6.6	6.6	6.6	54.115	488	488	0.0044577	6.2082	0	155630000
sp|Q9UNE7|CHIP_HUMAN	9	0	9	32	32	32	34.856	303	303	0	81.089	0	154290000
sp|A1L0T0|ILVBL_HUMAN	9	0	9	21	21	21	67.867	632	632	0	86.722	0	153110000
sp|Q9NRG9|AAAS_HUMAN	8	0	8	16.8	16.8	16.8	59.573	546	546	0	49.569	0	152930000
sp|Q86XN7|PRSR1_HUMAN	12	6	8	11.2	11.2	11.2	95.697	944	944	0	92.187	20974000	131730000
sp|P67809|YBOX1_HUMAN;sp|P16989|YBOX3_HUMAN;sp|Q9Y2T7|YBOX2_HUMAN	7	3	5	28.1	28.1	28.1	35.924	324	324;372;364	0	140.84	7961200	144730000
sp|P49755|TMEDA_HUMAN	7	0	7	32	32	32	24.976	219	219	0	69.166	0	151980000
sp|Q99720|SGMR1_HUMAN	4	0	4	20.6	20.6	20.6	25.127	223	223	0	30.889	0	150890000
sp|O94906|PRP6_HUMAN	12	2	12	15.2	15.2	15.2	106.92	941	941	0	88.596	5441600	145030000
sp|Q13263|TIF1B_HUMAN	12	2	11	24.7	24.7	24.7	88.549	835	835	0	115.17	7728400	140970000
sp|O43164|PJA2_HUMAN	7	0	7	13.8	13.8	13.8	78.213	708	708	0	97.892	0	148400000
sp|O43175|SERA_HUMAN	9	0	9	21.8	21.8	21.8	56.65	533	533	0	69.449	0	148000000
sp|O60942|MCE1_HUMAN	10	0	10	21.3	21.3	21.3	68.556	597	597	0	73.09	0	147200000
sp|P07195|LDHB_HUMAN;sp|Q6ZMR3|LDH6A_HUMAN;sp|P07864|LDHC_HUMAN	5	0	6	19.8	19.8	16.2	36.638	334	334;332;332	0	44.699	0	146920000
sp|P21333|FLNA_HUMAN	14	0	16	8.5	8.5	8	280.74	2647	2647	0	110.37	0	146760000
sp|Q9NP73|ALG13_HUMAN	12	1	11	12.1	12.1	12.1	126.05	1137	1137	0	118.69	1616100	144670000
sp|Q9H3N1|TMX1_HUMAN	4	0	4	17.1	17.1	17.1	31.791	280	280	0	32.526	0	145950000
sp|Q9Y2W1|TR150_HUMAN	10	4	9	13.7	13.7	13.7	108.66	955	955	0	84.246	12423000	133140000
sp|O15067|PUR4_HUMAN	13	0	13	14.9	14.9	14.9	144.73	1338	1338	0	98.117	0	143830000
sp|Q8WWY3|PRP31_HUMAN	14	3	12	30.5	30.5	30.5	55.455	499	499	0	101.33	7391000	136110000
sp|Q7L5N7|PCAT2_HUMAN	7	0	7	18.2	18.2	18.2	60.207	544	544	0	63.227	0	143300000
sp|Q9NZ45|CISD1_HUMAN	5	0	5	42.6	42.6	42.6	12.199	108	108	0	49.799	0	142760000
sp|Q9UJV9|DDX41_HUMAN	11	6	10	23.6	23.6	23.6	69.837	622	622	0	76.503	8971100	132350000
sp|Q9UNN5|FAF1_HUMAN	7	0	7	14.8	14.8	14.8	73.953	650	650	0	50.741	0	140480000
sp|P46776|RL27A_HUMAN	4	3	3	24.3	24.3	24.3	16.561	148	148	0	30.447	24405000	115600000
sp|Q9Y5M8|SRPRB_HUMAN	7	0	7	29.9	29.9	29.9	29.702	271	271	0	52.331	0	139240000
sp|Q5VT66|MARC1_HUMAN	6	0	7	26.4	26.4	22	37.499	337	337	0	52.196	0	139200000
sp|Q6P1M0|S27A4_HUMAN	12	0	12	26.1	26.1	26.1	72.063	643	643	0	75.149	0	138830000
sp|Q14318|FKBP8_HUMAN	7	0	7	16.5	16.5	16.5	44.561	412	412	0	62.517	0	138060000
sp|P63092|GNAS2_HUMAN;sp|Q5JWF2|GNAS1_HUMAN;sp|P38405|GNAL_HUMAN	8	0	8	25.9	25.9	25.9	45.664	394	394;1037;381	0	58.094	0	137410000
sp|P50990|TCPQ_HUMAN	8	0	8	17.2	17.2	17.2	59.62	548	548	0	55.323	0	136430000
sp|P32189|GLPK_HUMAN;sp|Q14409|GLPK3_HUMAN;sp|Q14410|GLPK2_HUMAN	9	0	9	18.6	18.6	18.6	61.244	559	559;553;553	0	79.643	0	136370000
sp|P02545|LMNA_HUMAN	9	0	10	18.2	17	17	74.139	664	664	0	65.305	0	135430000
sp|Q9HBR0|S38AA_HUMAN	1	0	1	1.3	1.3	1.3	119.76	1119	1119	0.00081103	7.1954	0	134900000
sp|Q96JJ7|TMX3_HUMAN	5	0	5	13.9	13.9	13.9	51.871	454	454	0	67.076	0	134660000
sp|P52701|MSH6_HUMAN	11	0	11	10.7	10.7	10.7	152.78	1360	1360	0	81.458	0	134480000
sp|Q9NPH2|INO1_HUMAN	11	0	11	26.9	26.9	26.9	61.067	558	558	0	109.5	0	134310000
sp|Q9P2J5|SYLC_HUMAN	5	0	5	5.5	5.5	5.5	134.46	1176	1176	0	32.005	0	134040000
sp|P10321|1C07_HUMAN;sp|Q29963|1C06_HUMAN;sp|Q29865|1C18_HUMAN;sp|P30508|1C12_HUMAN;sp|P30505|1C08_HUMAN;sp|Q29960|1C16_HUMAN;sp|Q07000|1C15_HUMAN;sp|P30510|1C14_HUMAN;sp|P18463|1B37_HUMAN;sp|P01893|HLAH_HUMAN;sp|Q31612|1B73_HUMAN;sp|Q9TNN7|1C05_HUMAN;sp|P30504|1C04_HUMAN;sp|Q95604|1C17_HUMAN;sp|Q04826|1B40_HUMAN;sp|P04222|1C03_HUMAN;sp|P30501|1C02_HUMAN	1	0	8	33.1	33.1	4.1	40.648	366	366;366;366;366;366;366;366;366;362;362;363;366;366;372;362;366;366	0	91.97	0	133800000
sp|P18621|RL17_HUMAN	7	1	7	48.9	48.9	48.9	21.397	184	184	0	53.775	1969500	130900000
sp|P06730|IF4E_HUMAN;sp|A6NMX2|I4E1B_HUMAN	5	0	5	21.7	21.7	21.7	25.097	217	217;242	0	40.311	0	132820000
sp|P61978|HNRPK_HUMAN	11	1	11	29.8	29.8	29.8	50.976	463	463	0	79.189	1449600	129860000
sp|A2NJV5|KV229_HUMAN;sp|A0A0A0MRZ7|KVD26_HUMAN;sp|A0A075B6S2|KVD29_HUMAN;sp|P06310|KV230_HUMAN;sp|P01615|KVD28_HUMAN;sp|A0A075B6S6|KVD30_HUMAN;sp|A0A075B6P5|KV228_HUMAN;sp|P01614|KVD40_HUMAN;sp|A0A087WW87|KV240_HUMAN	2	1	2	16.7	16.7	16.7	13.085	120	120;120;120;120;120;120;120;121;121	0	21.746	4708000	126320000
sp|P0DP25|CALM3_HUMAN;sp|P0DP24|CALM2_HUMAN;sp|P0DP23|CALM1_HUMAN	3	0	3	29.5	29.5	29.5	16.837	149	149;149;149	0	63.627	0	130690000
sp|Q99436|PSB7_HUMAN	3	0	3	13.4	13.4	13.4	29.965	277	277	0	34.441	0	130070000
sp|P62314|SMD1_HUMAN	3	0	3	37.8	37.8	37.8	13.281	119	119	0	30.241	0	129820000
sp|Q92615|LAR4B_HUMAN	8	3	7	13.4	13.4	13.4	80.551	738	738	0	57.072	5589500	124180000
sp|Q9Y3U8|RL36_HUMAN	6	3	4	34.3	34.3	34.3	12.254	105	105	0	39.457	6219000	121590000
sp|P42356|PI4KA_HUMAN	12	0	12	7.1	7.1	7.1	236.83	2102	2102	0	107.75	0	127350000
sp|Q15366|PCBP2_HUMAN;sp|P57721|PCBP3_HUMAN	3	2	7	24.1	11.8	11.8	38.58	365	365;371	0	21.433	1265300	125650000
sp|P53680|AP2S1_HUMAN	2	0	2	10.6	10.6	10.6	17.018	142	142	0	11.471	0	125760000
sp|Q14687|GSE1_HUMAN	13	6	10	13.2	13.2	13.2	136.16	1217	1217	0	93.552	16463000	109140000
sp|O43169|CYB5B_HUMAN	3	0	3	32.2	32.2	32.2	16.332	146	146	0	43.147	0	125270000
sp|P62306|RUXF_HUMAN	3	0	3	48.8	48.8	48.8	9.7251	86	86	0	28.202	0	124280000
sp|O75832|PSD10_HUMAN	5	0	5	48.7	48.7	48.7	24.428	226	226	0	52.327	0	124000000
sp|Q9Y5L4|TIM13_HUMAN	5	0	5	61.1	61.1	61.1	10.5	95	95	0	37.647	0	123100000
sp|Q9UKA4|AKA11_HUMAN	10	0	10	7	7	7	210.51	1901	1901	0	77.872	0	122290000
sp|Q8IWV8|UBR2_HUMAN	10	0	10	7	7	7	200.54	1755	1755	0	67.097	0	122270000
sp|Q9BRX2|PELO_HUMAN	8	0	8	32.5	32.5	32.5	43.359	385	385	0	62.264	0	122270000
sp|P46778|RL21_HUMAN	6	5	3	43.8	43.8	43.8	18.565	160	160	0	64.811	26987000	93123000
sp|Q8N6T3|ARFG1_HUMAN	4	0	4	12.1	12.1	12.1	44.667	406	406	0	32.704	0	120000000
sp|P68366|TBA4A_HUMAN	5	10	32	60.5	14.7	14.7	49.924	448	448	0	44.458	0	119900000
sp|P68133|ACTS_HUMAN;sp|P68032|ACTC_HUMAN;sp|P63267|ACTH_HUMAN;sp|P62736|ACTA_HUMAN	3	8	16	37.4	9.8	9.8	42.051	377	377;377;376;377	0	21.146	0	119730000
sp|P30519|HMOX2_HUMAN	6	0	6	26.6	26.6	26.6	36.032	316	316	0	98.237	0	119260000
sp|Q8TEX9|IPO4_HUMAN	10	0	10	11.5	11.5	11.5	118.71	1081	1081	0	89.926	0	118920000
sp|Q96AD5|PLPL2_HUMAN	7	0	7	20.8	20.8	20.8	55.315	504	504	0	59.841	0	117950000
sp|P26373|RL13_HUMAN	9	6	7	43.1	43.1	43.1	24.261	211	211	0	62.65	31046000	85757000
sp|P63167|DYL1_HUMAN	2	0	3	27	27	14.6	10.366	89	89	0	22.559	0	115590000
sp|Q9Y3E5|PTH2_HUMAN	6	0	6	54.2	54.2	54.2	19.193	179	179	0	40.409	0	115550000
sp|P58340|MLF1_HUMAN	8	0	8	26.1	26.1	26.1	30.627	268	268	0	50.302	0	115310000
sp|Q7L1Q6|BZW1_HUMAN	5	0	5	9.8	9.8	9.8	48.043	419	419	0	46.368	0	115300000
sp|P62854|RS26_HUMAN;sp|Q5JNZ5|RS26L_HUMAN	3	0	3	29.6	29.6	29.6	13.015	115	115;115	0	20.608	0	115060000
sp|Q9BVC6|TM109_HUMAN	2	0	2	9.5	9.5	9.5	26.21	243	243	0	13.941	0	114950000
sp|Q71DI3|H32_HUMAN;sp|Q16695|H31T_HUMAN;sp|P84243|H33_HUMAN;sp|P68431|H31_HUMAN;sp|Q6NXT2|H3C_HUMAN	4	3	3	25	25	25	15.388	136	136;136;136;136;135	0	23.856	18893000	95326000
sp|Q9NVH1|DJC11_HUMAN	9	0	9	21.1	21.1	21.1	63.277	559	559	0	84.735	0	113530000
sp|P04049|RAF1_HUMAN;sp|P15056|BRAF_HUMAN	5	0	7	14.5	14.5	11	73.051	648	648;766	0	52.62	0	113370000
sp|O14773|TPP1_HUMAN	2	0	2	5	5	5	61.247	563	563	0	16.532	0	112040000
sp|O75953|DNJB5_HUMAN	8	0	9	27.3	24.7	24.7	39.133	348	348	0	54.564	0	111050000
sp|P55084|ECHB_HUMAN	6	0	6	21.1	21.1	21.1	51.294	474	474	0	58.755	0	110430000
sp|P30154|2AAB_HUMAN	7	0	9	18	18	13.8	66.213	601	601	0	66.877	0	110250000
sp|Q96C36|P5CR2_HUMAN	6	0	7	30.3	30.3	26.2	33.637	320	320	0	54.316	0	109980000
sp|O95292|VAPB_HUMAN	5	0	6	21	21	21	27.228	243	243	0	45.108	0	109190000
sp|Q9UJ41|RABX5_HUMAN	8	0	8	16.9	16.9	16.9	79.37	708	708	0	75.692	0	108530000
sp|P07099|HYEP_HUMAN	6	0	6	16.9	16.9	16.9	52.948	455	455	0	52.484	0	107950000
sp|Q01469|FABP5_HUMAN	5	1	5	45.2	45.2	45.2	15.164	135	135	0	45.91	6256600	101630000
sp|Q15334|L2GL1_HUMAN	9	0	9	10.8	10.8	10.8	115.42	1064	1064	0	64.911	0	107330000
sp|Q15369|ELOC_HUMAN	4	0	4	46.4	46.4	46.4	12.473	112	112	0	30.981	0	106950000
sp|Q9UPU5|UBP24_HUMAN	13	0	13	7	7	7	294.36	2620	2620	0	83.149	0	106030000
sp|P40939|ECHA_HUMAN	9	0	9	16.9	16.9	16.9	82.999	763	763	0	77.188	0	106030000
sp|P04259|K2C6B_HUMAN	2	20	43	64	5.5	5.5	60.066	564	564	0	43.166	0	105620000
sp|O95197|RTN3_HUMAN	3	0	3	5	5	5	112.61	1032	1032	0	34.716	0	105540000
sp|Q9NTJ3|SMC4_HUMAN	12	0	12	9.8	9.8	9.8	147.18	1288	1288	0	78.697	0	104960000
sp|O75419|CDC45_HUMAN	8	0	8	15.7	15.7	15.7	65.568	566	566	0	53.677	0	104780000
sp|Q9UPN7|PP6R1_HUMAN	7	0	7	15	15	15	96.723	881	881	0	77.7	0	104220000
sp|Q9BY77|PDIP3_HUMAN	8	7	7	29	29	29	46.089	421	421	0	71.506	22352000	81501000
sp|P81605|DCD_HUMAN	4	3	3	35.5	35.5	35.5	11.284	110	110	0	35.41	39226000	63921000
sp|P37108|SRP14_HUMAN	5	1	4	36.8	36.8	36.8	14.57	136	136	0	39.298	7358700	95545000
sp|Q16352|AINX_HUMAN	10	0	12	25.1	22.6	20.8	55.39	499	499	0	75.425	0	102390000
sp|P08237|PFKAM_HUMAN	7	0	10	14.5	14.5	11	85.182	780	780	0	73.239	0	102210000
sp|Q9Y394|DHRS7_HUMAN	7	0	7	22.1	22.1	22.1	38.298	339	339	0	55.465	0	102130000
sp|Q14498|RBM39_HUMAN;sp|Q86U06|RBM23_HUMAN	7	4	6	15.5	15.5	15.5	59.379	530	530;439	0	65.405	9761100	91787000
sp|P41252|SYIC_HUMAN	9	0	9	8.6	8.6	8.6	144.5	1262	1262	0	73.945	0	100550000
sp|P39656|OST48_HUMAN	5	0	5	12.7	12.7	12.7	50.8	456	456	0	38.35	0	100220000
sp|Q03393|PTPS_HUMAN	5	0	5	40	40	40	16.386	145	145	0	32.676	0	100200000
sp|Q9UEG4|ZN629_HUMAN	8	5	7	13.9	13.9	13.9	96.619	869	869	0	58.353	10393000	89794000
sp|P62841|RS15_HUMAN	3	1	3	27.6	27.6	27.6	17.04	145	145	0	20.047	5008300	94838000
sp|P14868|SYDC_HUMAN	9	0	9	19.6	19.6	19.6	57.136	501	501	0	67.382	0	99110000
sp|Q00765|REEP5_HUMAN	6	0	6	24.9	24.9	24.9	21.493	189	189	0	36.35	0	98877000
sp|Q14739|LBR_HUMAN	4	0	4	8.5	8.5	8.5	70.702	615	615	0	29.337	0	98638000
sp|Q9BWF3|RBM4_HUMAN;sp|Q9BQ04|RBM4B_HUMAN	6	2	6	26.6	26.6	26.6	40.313	364	364;359	0	117.46	5995800	91918000
sp|Q15392|DHC24_HUMAN	6	0	6	10.9	10.9	10.9	60.101	516	516	0	41.731	0	97797000
sp|Q8TEY7|UBP33_HUMAN	7	0	7	10.4	10.4	10.4	106.73	942	942	0	44.312	0	96608000
sp|P14618|KPYM_HUMAN;sp|P30613|KPYR_HUMAN	8	0	8	23.7	23.7	23.7	57.936	531	531;574	0	85.978	0	95243000
sp|Q14315|FLNC_HUMAN;sp|O75369|FLNB_HUMAN	11	0	13	6.5	6	6	291.02	2725	2725;2602	0	83.466	0	94537000
sp|P10599|THIO_HUMAN	4	0	4	39	39	39	11.737	105	105	0	28.185	0	94414000
sp|Q9HCN8|SDF2L_HUMAN	5	0	5	45.7	45.7	45.7	23.598	221	221	0	123.51	0	93112000
sp|Q99623|PHB2_HUMAN	6	0	6	23.4	23.4	23.4	33.296	299	299	0	55.314	0	93054000
sp|Q92841|DDX17_HUMAN	7	3	13	20	10.2	10.2	80.272	729	729	0	64.114	4240000	88699000
sp|Q5TAQ9|DCAF8_HUMAN	7	0	7	17.3	17.3	17.3	66.851	597	597	0	50.902	0	92420000
sp|Q8IZ07|AN13A_HUMAN	6	0	6	10.8	10.8	10.8	67.618	590	590	0	53.425	0	91243000
sp|Q969K3|RNF34_HUMAN;sp|Q86YT6|MIB1_HUMAN	6	0	6	19.6	19.6	19.6	41.64	372	372;1006	0	39.729	0	90848000
sp|O15063|K0355_HUMAN	10	1	10	13.3	13.3	13.3	116.02	1070	1070	0	71.695	2408000	87932000
sp|Q92900|RENT1_HUMAN	14	2	12	15.4	15.4	15.4	124.34	1129	1129	0	106.46	4022500	85587000
sp|P00918|CAH2_HUMAN	1	1	1	5	5	5	29.246	260	260	0.00085837	9.8885	5113200	84284000
sp|O14828|SCAM3_HUMAN	4	0	4	19.3	19.3	19.3	38.287	347	347	0	75.02	0	88420000
sp|Q15165|PON2_HUMAN	4	0	4	16.4	16.4	16.4	39.38	354	354	0	63.997	0	87942000
sp|P46736|BRCC3_HUMAN	6	0	6	25	25	25	36.072	316	316	0	44.901	0	87745000
sp|Q12797|ASPH_HUMAN	10	0	10	14.1	14.1	14.1	85.862	758	758	0	61.409	0	87327000
sp|O95793|STAU1_HUMAN;sp|Q9NUL3|STAU2_HUMAN	8	1	8	19.8	19.8	19.8	63.182	577	577;570	0	59.581	1273700	85767000
sp|P13073|COX41_HUMAN	3	0	3	20.1	20.1	20.1	19.576	169	169	0	24.299	0	86827000
sp|O95714|HERC2_HUMAN	11	0	11	2.8	2.8	2.8	527.22	4834	4834	0	68.475	0	86741000
sp|Q99729|ROAA_HUMAN	5	1	5	17.8	17.8	17.8	36.224	332	332	0	39.811	2168900	84315000
sp|P28072|PSB6_HUMAN	2	0	2	8.8	8.8	8.8	25.357	239	239	0	16.837	0	86442000
sp|P35232|PHB_HUMAN	6	0	6	24.3	24.3	24.3	29.804	272	272	0	38.337	0	86244000
sp|O15173|PGRC2_HUMAN	4	0	4	22.9	22.9	22.9	23.818	223	223	0	30.396	0	86138000
sp|Q9NQC3|RTN4_HUMAN	3	0	3	5.1	5.1	5.1	129.93	1192	1192	0	25.482	0	85767000
sp|P12004|PCNA_HUMAN	5	0	5	21.8	21.8	21.8	28.768	261	261	0	34.078	0	85757000
sp|Q9C0C7|AMRA1_HUMAN	13	0	13	13.3	13.3	13.3	142.51	1298	1298	0	85.881	0	85714000
sp|Q92769|HDAC2_HUMAN	3	2	6	17.6	8.8	8.8	55.364	488	488	0	18.462	0	85036000
sp|Q16659|MK06_HUMAN;sp|P31152|MK04_HUMAN	8	0	9	13.6	13.6	12.2	82.68	721	721;587	0	65.358	0	83510000
sp|O60341|KDM1A_HUMAN	9	2	9	14.2	14.2	14.2	92.902	852	852	0	64.436	6563200	76902000
sp|Q9BW92|SYTM_HUMAN	7	0	7	12.4	12.4	12.4	81.035	718	718	0	46.643	0	83394000
sp|Q8NFU7|TET1_HUMAN	1	1	1	0.4	0.4	0.4	235.31	2136	2136	0.0044776	6.2265	17324000	65567000
sp|Q96ER3|SAAL1_HUMAN	4	0	4	10.1	10.1	10.1	53.557	474	474	0	57.214	0	82556000
sp|O75306|NDUS2_HUMAN	4	0	4	10.2	10.2	10.2	52.545	463	463	0	25.423	0	82158000
sp|P53621|COPA_HUMAN	10	0	10	9.2	9.2	9.2	138.34	1224	1224	0	62.621	0	81350000
sp|Q04637|IF4G1_HUMAN;sp|O43432|IF4G3_HUMAN	9	0	9	9	9	9	175.49	1599	1599;1585	0	71.635	0	81299000
sp|Q12769|NU160_HUMAN	8	0	8	8.5	8.5	8.5	162.12	1436	1436	0	63.301	0	81188000
sp|P51991|ROA3_HUMAN	8	1	7	32.5	32.5	32.5	39.594	378	378	0	74.947	0	80786000
sp|P61221|ABCE1_HUMAN	9	0	9	19.4	19.4	19.4	67.314	599	599	0	61.333	0	80723000
sp|Q9H0D6|XRN2_HUMAN	11	3	9	14.5	14.5	14.5	108.58	950	950	0	72.752	13695000	67023000
sp|Q13505|MTX1_HUMAN	4	0	4	9.9	9.9	9.9	51.462	466	466	0	31.368	0	80001000
sp|Q6NSI4|RADX_HUMAN	9	0	9	14.2	14.2	14.2	97.553	855	855	0	73.016	0	79999000
sp|P62241|RS8_HUMAN	6	4	3	34.6	34.6	34.6	24.205	208	208	0	48.932	27095000	52870000
sp|Q14683|SMC1A_HUMAN	8	0	8	7.7	7.7	7.7	143.23	1233	1233	0	54.48	0	79345000
sp|Q99614|TTC1_HUMAN	3	0	3	20.2	20.2	20.2	33.526	292	292	0	23.728	0	78961000
sp|Q8TC12|RDH11_HUMAN	3	0	3	12.9	12.9	12.9	35.386	318	318	0	45.559	0	77397000
sp|P63244|RACK1_HUMAN	5	0	5	18	18	18	35.076	317	317	0	47.112	0	76602000
sp|P83731|RL24_HUMAN	7	4	5	39.5	39.5	39.5	17.779	157	157	0	46.688	14909000	61358000
sp|P13010|XRCC5_HUMAN	8	0	8	12.2	12.2	12.2	82.704	732	732	0	45.841	0	76178000
sp|P48634|PRC2A_HUMAN	11	8	6	9.3	8.9	8.9	228.86	2157	2157	0	71.874	32563000	43427000
sp|Q92575|UBXN4_HUMAN	3	0	3	6.5	6.5	6.5	56.777	508	508	0	57.414	0	75817000
sp|P07197|NFM_HUMAN	4	0	6	8.5	6.2	6.2	102.47	916	916	0	27.838	0	75768000
sp|P48444|COPD_HUMAN	7	0	7	20.9	20.9	20.9	57.21	511	511	0	58.551	0	75709000
sp|Q13151|ROA0_HUMAN	4	0	4	23.3	23.3	23.3	30.84	305	305	0	31.941	0	75675000
sp|P43243|MATR3_HUMAN	7	3	5	11.7	11.7	11.7	94.622	847	847	0	48.813	15426000	60019000
sp|Q9Y512|SAM50_HUMAN	7	0	7	19.2	19.2	19.2	51.976	469	469	0	47.726	0	75442000
sp|Q9NX63|MIC19_HUMAN	3	0	3	15.9	15.9	15.9	26.152	227	227	0	28.487	0	75371000
sp|P62304|RUXE_HUMAN	3	1	3	29.3	29.3	29.3	10.803	92	92	0	20.665	7967100	67173000
sp|P51571|SSRD_HUMAN	3	0	3	19.7	19.7	19.7	18.998	173	173	0	21.881	0	74897000
sp|O15027|SC16A_HUMAN	9	0	9	5.5	5.5	5.5	251.89	2357	2357	0	58.565	0	74536000
sp|P31153|METK2_HUMAN;sp|Q00266|METK1_HUMAN	6	0	6	18.2	18.2	18.2	43.66	395	395;395	0	47.313	0	74210000
sp|Q9NNW5|WDR6_HUMAN	8	0	8	12.3	12.3	12.3	121.72	1121	1121	0	61.236	0	73783000
sp|P08621|RU17_HUMAN	5	0	5	12.4	12.4	12.4	51.556	437	437	0	35.442	0	73596000
sp|P52597|HNRPF_HUMAN	5	1	7	20.7	14.2	14.2	45.671	415	415	0	69.04	0	73548000
sp|Q92499|DDX1_HUMAN	6	0	6	12.3	12.3	12.3	82.431	740	740	0	41.857	0	73473000
sp|P57740|NU107_HUMAN	6	0	6	8.6	8.6	8.6	106.37	925	925	0	56.986	0	73434000
sp|Q9H8H3|MET7A_HUMAN	3	0	3	20.5	20.5	20.5	28.319	244	244	0	33.489	0	73190000
sp|Q9H1A4|APC1_HUMAN	5	0	5	4.4	4.4	4.4	216.5	1944	1944	0	39.005	0	72973000
sp|Q9UL25|RAB21_HUMAN	4	0	4	22.2	22.2	22.2	24.347	225	225	0	31.412	0	72933000
sp|P16435|NCPR_HUMAN	9	0	9	17.6	17.6	17.6	76.689	677	677	0	101.36	0	72750000
sp|Q5VT06|CE350_HUMAN	12	6	7	6.5	6.5	6.5	350.93	3117	3117	0	122.83	21533000	51149000
sp|O00311|CDC7_HUMAN	5	0	5	11.5	11.5	11.5	63.887	574	574	0	39.352	0	71849000
sp|O75179|ANR17_HUMAN	9	9	10	9.5	6.1	6.1	274.25	2603	2603	0	58.568	11496000	60272000
sp|Q8IY67|RAVR1_HUMAN	8	1	7	19.1	19.1	19.1	63.876	606	606	0	69.349	5489600	65977000
sp|P20674|COX5A_HUMAN	3	0	3	27.3	27.3	27.3	16.762	150	150	0	21.004	0	71382000
sp|P56937|DHB7_HUMAN	5	0	5	14.4	14.4	14.4	38.206	341	341	0	36.211	0	71260000
sp|Q8WV99|ZFN2B_HUMAN	5	0	5	26.8	26.8	26.8	28.022	257	257	0	38.55	0	71053000
sp|A0AVF1|IFT56_HUMAN	8	0	8	18.1	18.1	18.1	64.177	554	554	0	56.542	0	70854000
sp|P51587|BRCA2_HUMAN	9	0	9	3.9	3.9	3.9	384.2	3418	3418	0	58.426	0	70850000
sp|P51617|IRAK1_HUMAN	4	0	4	9.6	9.6	9.6	76.536	712	712	0	44.71	0	70475000
sp|Q9UN37|VPS4A_HUMAN	4	0	5	16.7	16.7	14	48.897	437	437	0	35.962	0	70373000
sp|P35606|COPB2_HUMAN	7	0	7	9.3	9.3	9.3	102.49	906	906	0	43.658	0	70120000
sp|O00410|IPO5_HUMAN	8	0	8	10.7	10.7	10.7	123.63	1097	1097	0	67.481	0	69986000
sp|P49815|TSC2_HUMAN	6	0	6	5.5	5.5	5.5	200.61	1807	1807	0	66.739	0	69789000
sp|O94826|TOM70_HUMAN	6	0	6	18.4	18.4	18.4	67.454	608	608	0	48.612	0	69613000
sp|P0C7V7|SC11B_HUMAN;sp|P67812|SC11A_HUMAN	2	0	2	13.3	13.3	13.3	19.159	166	166;179	0	10.894	0	69218000
sp|Q9H0P0|5NT3A_HUMAN	7	0	7	30.1	30.1	30.1	37.948	336	336	0	42.859	0	69195000
sp|Q00587|BORG5_HUMAN	6	0	6	18.7	18.7	18.7	40.294	391	391	0	35.954	0	68673000
sp|Q9BPW8|NIPS1_HUMAN	3	0	3	16.9	16.9	16.9	33.31	284	284	0	19.429	0	68668000
sp|P10155|RO60_HUMAN	5	0	5	11.7	11.7	11.7	60.67	538	538	0	34.229	0	68019000
sp|P24666|PPAC_HUMAN	6	0	6	36.1	36.1	36.1	18.042	158	158	0	43.255	0	67855000
sp|P35613|BASI_HUMAN	3	0	3	10.1	10.1	10.1	42.2	385	385	0	19.525	0	67404000
sp|P49720|PSB3_HUMAN	3	0	3	19.5	19.5	19.5	22.949	205	205	0	35.467	0	67363000
sp|O43852|CALU_HUMAN	5	0	5	22.2	22.2	22.2	37.106	315	315	0	34.136	0	66804000
sp|Q07021|C1QBP_HUMAN	7	6	2	33.7	33.7	33.7	31.362	282	282	0	59.226	44954000	21759000
sp|Q9NTJ5|SAC1_HUMAN	5	0	5	10.9	10.9	10.9	66.966	587	587	0	51.568	0	66448000
sp|P43304|GPDM_HUMAN	4	0	4	8.4	8.4	8.4	80.852	727	727	0	22.837	0	66446000
sp|O95785|WIZ_HUMAN	8	4	6	7.4	7.4	7.4	178.67	1651	1651	0	83.541	21626000	44701000
sp|P55735|SEC13_HUMAN	4	0	4	22	22	22	35.54	322	322	0	48.585	0	66302000
sp|P02786|TFR1_HUMAN	6	0	6	10.3	10.3	10.3	84.87	760	760	0	47.378	0	65961000
sp|P05023|AT1A1_HUMAN;sp|P13637|AT1A3_HUMAN;sp|P50993|AT1A2_HUMAN;sp|Q13733|AT1A4_HUMAN;sp|P20648|ATP4A_HUMAN;sp|P54707|AT12A_HUMAN	6	0	6	7.1	7.1	7.1	112.89	1023	1023;1013;1020;1029;1035;1039	0	37.256	0	65900000
sp|P62266|RS23_HUMAN	3	0	3	21.7	21.7	21.7	15.807	143	143	0	18.739	0	65875000
sp|O60318|GANP_HUMAN	3	0	3	3.2	3.2	3.2	218.4	1980	1980	0	19.376	0	65845000
sp|Q13232|NDK3_HUMAN	4	0	4	35.5	35.5	35.5	19.015	169	169	0	34.76	0	64861000
sp|Q9P0L0|VAPA_HUMAN	3	0	4	23.7	18.9	18.9	27.893	249	249	0	20.7	0	63604000
sp|Q9Y679|AUP1_HUMAN	4	0	4	10.5	10.5	10.5	45.786	410	410	0	25.04	0	62751000
sp|Q8NHP6|MSPD2_HUMAN	5	0	5	11.6	11.6	11.6	59.745	518	518	0	33.474	0	62538000
sp|Q13085|ACACA_HUMAN;sp|O00763|ACACB_HUMAN	8	3	7	4.9	4.9	4.9	265.55	2346	2346;2458	0	57.02	7197300	54986000
sp|Q5VV42|CDKAL_HUMAN	5	0	5	10.9	10.9	10.9	65.111	579	579	0	33.864	0	62059000
sp|Q13045|FLII_HUMAN	8	0	8	6.9	6.9	6.9	144.75	1269	1269	0	55.43	0	61959000
sp|P40938|RFC3_HUMAN	5	0	5	17.4	17.4	17.4	40.556	356	356	0	35.804	0	61824000
sp|P49458|SRP09_HUMAN	3	1	3	32.6	32.6	32.6	10.112	86	86	0	21.015	1180900	60543000
sp|Q9HBH5|RDH14_HUMAN	5	0	5	17.9	17.9	17.9	36.864	336	336	0	30.31	0	61485000
sp|P22695|QCR2_HUMAN	5	0	5	13.5	13.5	13.5	48.442	453	453	0	42.631	0	61088000
sp|Q9NQ92|COPRS_HUMAN	2	1	2	20.7	20.7	20.7	20.066	184	184	0	22.551	12397000	48132000
sp|P42771|CDN2A_HUMAN;sp|P42772|CDN2B_HUMAN	4	0	4	50.6	50.6	50.6	16.532	156	156;138	0	37.713	0	60223000
sp|Q9NZ01|TECR_HUMAN	4	0	4	9.7	9.7	9.7	36.034	308	308	0	24.305	0	59896000
sp|P33993|MCM7_HUMAN	7	0	7	12.7	12.7	12.7	81.307	719	719	0	54.315	0	59599000
sp|Q99943|PLCA_HUMAN	3	0	3	14.1	14.1	14.1	31.716	283	283	0	17.717	0	59430000
sp|P07196|NFL_HUMAN	7	0	8	18.6	16.9	16.9	61.516	543	543	0	47.225	0	59250000
sp|Q9NVI1|FANCI_HUMAN	3	0	3	3.2	3.2	3.2	149.32	1328	1328	0	25.846	0	59072000
sp|Q00169|PIPNA_HUMAN	3	0	5	14.1	7.8	7.8	31.806	270	270	0	20.312	0	58917000
sp|P57105|SYJ2B_HUMAN	3	0	3	25.5	25.5	25.5	15.928	145	145	0	20.644	0	58874000
sp|Q9Y4R8|TELO2_HUMAN	7	0	7	11.2	11.2	11.2	91.746	837	837	0	50.068	0	58719000
sp|Q9Y5J9|TIM8B_HUMAN	4	0	4	72.3	72.3	72.3	9.3435	83	83	0	30.603	0	58597000
sp|Q00610|CLH1_HUMAN;sp|P53675|CLH2_HUMAN	7	0	7	4.5	4.5	4.5	191.61	1675	1675;1640	0	48.81	0	58508000
sp|Q6W2J9|BCOR_HUMAN	8	5	5	8.1	8.1	8.1	192.19	1755	1755	0	60.466	14386000	43401000
sp|Q07020|RL18_HUMAN	3	3	3	19.7	19.7	19.7	21.634	188	188	0	22.781	9847800	47806000
sp|P47914|RL29_HUMAN	3	2	2	15.1	15.1	15.1	17.752	159	159	0	21.584	22738000	34860000
sp|Q13190|STX5_HUMAN	4	0	4	20.6	20.6	20.6	39.672	355	355	0	52.409	0	57578000
sp|O00425|IF2B3_HUMAN	6	2	9	20.4	14	14	63.704	579	579	0	51.196	0	57559000
sp|Q9BWJ5|SF3B5_HUMAN	2	0	2	36	36	36	10.135	86	86	0	20.353	0	57250000
sp|O60488|ACSL4_HUMAN	6	0	8	14.9	10	10	79.187	711	711	0	34.438	0	56745000
sp|Q8WUM0|NU133_HUMAN	7	0	7	9.9	9.9	9.9	128.98	1156	1156	0	51.815	0	56474000
sp|Q8IXI1|MIRO2_HUMAN	6	0	7	15.5	13.8	13.8	68.117	618	618	0	42.102	0	56369000
sp|Q15149|PLEC_HUMAN	8	0	8	2.4	2.4	2.4	531.78	4684	4684	0	58.744	0	56281000
sp|Q6IV72|ZN425_HUMAN	1	1	0	1.6	1.6	1.6	87.72	752	752	1	-2	55620000	0
sp|Q14964|RB39A_HUMAN;sp|Q9NRW1|RAB6B_HUMAN;sp|P20340|RAB6A_HUMAN	2	0	2	6	6	6	25.006	217	217;208;208	0	12.2	0	55263000
sp|P42766|RL35_HUMAN	3	1	2	19.5	19.5	19.5	14.551	123	123	0	25.994	4897100	50219000
sp|P13498|CY24A_HUMAN	1	0	1	5.1	5.1	5.1	21.012	195	195	0.0079826	6.0599	0	54978000
sp|Q6P1J9|CDC73_HUMAN	5	0	5	10.5	10.5	10.5	60.576	531	531	0	32.191	0	54611000
sp|Q9BTX1|NDC1_HUMAN	4	0	4	6.5	6.5	6.5	76.304	674	674	0	28.005	0	54541000
sp|Q15003|CND2_HUMAN	2	0	2	3.1	3.1	3.1	82.562	741	741	0	11.724	0	54528000
sp|P16403|H12_HUMAN	2	9	8	39.4	9.9	9.9	21.364	213	213	0	15.881	18426000	36047000
sp|Q99942|RNF5_HUMAN	2	0	2	14.4	14.4	14.4	19.881	180	180	0	12.856	0	54248000
sp|Q9BZQ6|EDEM3_HUMAN	7	0	7	9.4	9.4	9.4	104.66	932	932	0	48.388	0	54092000
sp|Q9NQG6|MID51_HUMAN	3	0	3	10.4	10.4	10.4	51.293	463	463	0	28.062	0	54080000
sp|Q9UK61|TASOR_HUMAN	6	0	6	3.8	3.8	3.8	189.03	1670	1670	0	49.219	0	53788000
sp|Q9HCL2|GPAT1_HUMAN	4	0	4	7	7	7	93.794	828	828	0	28.496	0	53550000
sp|Q92667|AKAP1_HUMAN	4	0	4	9.3	9.3	9.3	97.34	903	903	0	37.36	0	53194000
sp|P48201|AT5G3_HUMAN	3	0	3	25.4	25.4	25.4	14.693	142	142	0	17.159	0	53153000
sp|O95373|IPO7_HUMAN	4	0	4	5.2	5.2	5.2	119.52	1038	1038	0	26.918	0	53022000
sp|Q9BSJ8|ESYT1_HUMAN	5	0	5	6	6	6	122.85	1104	1104	0	37.393	0	52934000
sp|Q96F44|TRI11_HUMAN	6	0	6	12.4	12.4	12.4	52.774	468	468	0	35.447	0	52888000
sp|Q9BT22|ALG1_HUMAN;sp|Q6GMV1|ALG1L_HUMAN	5	0	5	12.9	12.9	12.9	52.518	464	464;187	0	32.453	0	52693000
sp|O43795|MYO1B_HUMAN	7	0	7	7.6	7.6	7.6	131.98	1136	1136	0	46.508	0	52666000
sp|Q06830|PRDX1_HUMAN;sp|Q13162|PRDX4_HUMAN	5	1	5	35.7	35.7	30.2	22.11	199	199;271	0	37.694	2698200	49497000
sp|Q99733|NP1L4_HUMAN	5	0	7	20.8	17.9	17.9	42.823	375	375	0	78.691	0	51699000
sp|O94905|ERLN2_HUMAN;sp|O75477|ERLN1_HUMAN	4	0	4	13.6	13.6	13.6	37.839	339	339;346	0	29.252	0	51500000
sp|P55884|EIF3B_HUMAN	5	0	5	6.5	6.5	6.5	92.48	814	814	0	30.279	0	51469000
sp|Q9BTW9|TBCD_HUMAN	6	0	6	6	6	6	132.6	1192	1192	0	38.583	0	51310000
sp|Q9Y4C2|TCAF1_HUMAN	8	0	8	7.6	7.6	7.6	102.12	921	921	0	48.184	0	51294000
sp|Q15018|ABRX2_HUMAN	5	0	5	13.7	13.7	13.7	46.9	415	415	0	35.901	0	50277000
sp|P39023|RL3_HUMAN;sp|Q92901|RL3L_HUMAN	5	1	4	10.9	10.9	10.9	46.108	403	403;407	0	32.151	1998200	48252000
sp|P18085|ARF4_HUMAN	2	0	3	20.6	20.6	9.4	20.511	180	180	0	50.217	0	50120000
sp|O43251|RFOX2_HUMAN;sp|A6NFN3|RFOX3_HUMAN;sp|Q9NWB1|RFOX1_HUMAN	4	1	4	18.5	18.5	18.5	41.373	390	390;312;397	0	36.339	2548600	47497000
sp|P30153|2AAA_HUMAN	4	0	6	12.9	8.7	8.7	65.308	589	589	0	26.503	0	50014000
sp|Q9NP72|RAB18_HUMAN	5	0	5	30.1	30.1	30.1	22.977	206	206	0	42.225	0	49839000
sp|P04844|RPN2_HUMAN	4	0	4	10.8	10.8	10.8	69.283	631	631	0	37.248	0	49321000
sp|P54727|RD23B_HUMAN	4	0	4	10.8	10.8	10.8	43.171	409	409	0	25.152	0	49297000
sp|Q5JRA6|TGO1_HUMAN	6	0	6	4.3	4.3	4.3	213.7	1907	1907	0	47.605	0	49174000
sp|P05455|LA_HUMAN	3	0	3	9.1	9.1	9.1	46.836	408	408	0	22.051	0	48873000
sp|Q7Z4H7|HAUS6_HUMAN	6	0	6	6.9	6.9	6.9	108.62	955	955	0	44.142	0	48491000
sp|P26599|PTBP1_HUMAN	4	2	3	9.2	9.2	9.2	57.221	531	531	0	28.214	4587100	43743000
sp|Q9UG63|ABCF2_HUMAN	5	0	5	9.8	9.8	9.8	71.289	623	623	0	33.008	0	48257000
sp|O60573|IF4E2_HUMAN	4	0	4	22.9	22.9	22.9	28.362	245	245	0	34.936	0	47941000
sp|P07355|ANXA2_HUMAN;sp|A6NMY6|AXA2L_HUMAN	5	1	5	16.8	16.8	16.8	38.604	339	339;339	0	45.165	1559900	46324000
sp|P34896|GLYC_HUMAN	3	0	3	9.1	9.1	9.1	53.082	483	483	0	21.06	0	47880000
sp|P51570|GALK1_HUMAN	6	0	6	17.9	17.9	17.9	42.272	392	392	0	37.125	0	47820000
sp|P10644|KAP0_HUMAN	4	0	4	14.4	14.4	14.4	42.981	381	381	0	34.386	0	47490000
sp|O75808|CAN15_HUMAN	8	0	8	12.4	12.4	12.4	117.31	1086	1086	0	50.473	0	47121000
sp|P49585|PCY1A_HUMAN;sp|Q9Y5K3|PCY1B_HUMAN	3	0	3	11.7	11.7	11.7	41.731	367	367;369	0	19.872	0	46663000
sp|Q8IWI9|MGAP_HUMAN	9	4	6	4	4	4	331.83	3026	3026	0	53.243	11087000	35463000
sp|O14979|HNRDL_HUMAN	3	0	4	11.7	9.8	9.8	46.437	420	420	0	20.952	0	46422000
sp|Q96D09|GASP2_HUMAN	4	0	4	6.7	6.7	6.7	93.772	838	838	0	30.685	0	46078000
sp|Q5TDH0|DDI2_HUMAN	4	0	4	11.8	11.8	11.8	44.522	399	399	0	25.749	0	45800000
sp|Q4VCS5|AMOT_HUMAN	5	1	5	8.1	8.1	8.1	118.08	1084	1084	0	45.238	2977500	42595000
sp|P51148|RAB5C_HUMAN;sp|P61020|RAB5B_HUMAN;sp|P20339|RAB5A_HUMAN	3	0	3	16.2	16.2	16.2	23.482	216	216;215;215	0	19.924	0	45571000
sp|Q9Y3B4|SF3B6_HUMAN	3	0	3	32	32	32	14.585	125	125	0	24.634	0	45273000
sp|P61313|RL15_HUMAN	3	3	2	20.1	20.1	20.1	24.146	204	204	0	17.279	18404000	26750000
sp|Q15046|SYK_HUMAN	4	0	4	8.7	8.7	8.7	68.047	597	597	0	38.492	0	45133000
sp|Q02978|M2OM_HUMAN	2	0	2	7.6	7.6	7.6	34.061	314	314	0	13.671	0	44890000
sp|Q86V81|THOC4_HUMAN	4	2	3	26.1	26.1	26.1	26.888	257	257	0	29.5	2462400	42402000
sp|P13861|KAP2_HUMAN;sp|P31323|KAP3_HUMAN	4	0	4	13.6	13.6	13.6	45.518	404	404;418	0	37.076	0	44793000
sp|Q96AY4|TTC28_HUMAN	7	1	7	4.1	4.1	4.1	270.88	2481	2481	0	57.525	1885000	42906000
sp|P78406|RAE1L_HUMAN	5	1	4	19	19	19	40.968	368	368	0	32.041	1818600	42790000
sp|P56385|ATP5I_HUMAN	3	0	3	50.7	50.7	50.7	7.9331	69	69	0	22.996	0	44354000
sp|Q07820|MCL1_HUMAN	6	0	6	17.7	17.7	17.7	37.337	350	350	0	43.745	0	44064000
sp|P53350|PLK1_HUMAN	5	0	5	10	10	10	68.254	603	603	0	33.021	0	43684000
sp|Q709C8|VP13C_HUMAN	7	0	7	2.9	2.9	2.9	422.39	3753	3753	0	43.337	0	43575000
sp|P35250|RFC2_HUMAN	4	0	4	15	15	15	39.157	354	354	0	26.01	0	43431000
sp|Q9Y2X9|ZN281_HUMAN	4	0	4	8.8	8.8	8.8	96.914	895	895	0	44.752	0	43379000
sp|Q15717|ELAV1_HUMAN;sp|Q12926|ELAV2_HUMAN;sp|P26378|ELAV4_HUMAN	6	1	5	22.7	22.7	22.7	36.091	326	326;359;380	0	35.934	1447100	41845000
sp|Q14331|FRG1_HUMAN	7	7	2	26.4	26.4	26.4	29.172	258	258	0	52.868	24976000	18292000
sp|P46777|RL5_HUMAN	5	0	5	21.5	21.5	21.5	34.362	297	297	0	29.205	0	43204000
sp|P40937|RFC5_HUMAN	5	0	5	23.2	23.2	23.2	38.496	340	340	0	45.745	0	42798000
sp|Q96A33|CCD47_HUMAN	5	0	5	11.4	11.4	11.4	55.873	483	483	0	30.018	0	42723000
sp|Q9ULT8|HECD1_HUMAN	6	0	6	2.8	2.8	2.8	289.38	2610	2610	0	45.715	0	42538000
sp|O60216|RAD21_HUMAN;sp|Q9H4I0|RD21L_HUMAN	5	0	5	9.2	9.2	9.2	71.689	631	631;556	0	36.41	0	42521000
sp|P56537|IF6_HUMAN	3	0	3	17.1	17.1	17.1	26.599	245	245	0	19.92	0	42481000
sp|Q49A26|GLYR1_HUMAN	4	0	4	8.1	8.1	8.1	60.547	553	553	0	35.145	0	42261000
sp|Q86Y56|DAAF5_HUMAN	5	0	5	7.6	7.6	7.6	93.52	855	855	0	48.306	0	42127000
sp|Q99956|DUS9_HUMAN	4	0	4	17.4	17.4	17.4	41.867	384	384	0	24.804	0	42094000
sp|P18031|PTN1_HUMAN	5	0	5	14.9	14.9	14.9	49.966	435	435	0	31.667	0	42071000
sp|Q9P0J0|NDUAD_HUMAN	3	0	3	25.7	25.7	25.7	16.698	144	144	0	19.997	0	41928000
sp|P10606|COX5B_HUMAN	3	0	3	30.2	30.2	30.2	13.696	129	129	0	16.453	0	41890000
sp|P50454|SERPH_HUMAN	4	0	4	14.8	14.8	14.8	46.44	418	418	0	32.441	0	41768000
sp|Q99459|CDC5L_HUMAN	7	1	6	10.3	10.3	10.3	92.25	802	802	0	39.674	1229000	40493000
sp|P50914|RL14_HUMAN	3	1	3	16.3	16.3	16.3	23.432	215	215	0	21.598	3085200	38468000
sp|O95178|NDUB2_HUMAN	2	0	2	19	19	19	12.058	105	105	0	12.852	0	41493000
sp|Q9UJZ1|STML2_HUMAN	4	0	4	19.9	19.9	19.9	38.534	356	356	0	48.362	0	41420000
sp|Q02543|RL18A_HUMAN	4	2	3	21	21	21	20.762	176	176	0	24.788	5907300	35297000
sp|P48735|IDHP_HUMAN	4	0	4	12.2	12.2	12.2	50.909	452	452	0	24.733	0	41162000
sp|O15160|RPAC1_HUMAN	4	0	4	13.9	13.9	13.9	39.249	346	346	0	29.547	0	41025000
sp|Q14203|DCTN1_HUMAN	4	1	3	4.1	4.1	4.1	141.69	1278	1278	0	31.973	2746100	38110000
sp|Q86YV9|HPS6_HUMAN	4	0	4	6.1	6.1	6.1	82.974	775	775	0	26.256	0	40585000
sp|Q8NFT6|DBF4B_HUMAN	1	0	1	1.6	1.6	1.6	67.242	615	615	0.0051207	6.1085	0	40509000
sp|P27635|RL10_HUMAN;sp|Q96L21|RL10L_HUMAN	5	1	4	24.3	24.3	24.3	24.604	214	214;214	0	29.35	4015700	36354000
sp|Q9NVE7|PANK4_HUMAN	8	0	8	11.5	11.5	11.5	85.99	773	773	0	47.593	0	40140000
sp|P08240|SRPRA_HUMAN	5	0	5	8.5	8.5	8.5	69.81	638	638	0	29.708	0	40059000
sp|Q9C0B7|TNG6_HUMAN	5	0	5	7.3	7.3	7.3	120.75	1094	1094	0	33.142	0	39828000
sp|Q8WUK0|PTPM1_HUMAN	2	0	2	12.4	12.4	12.4	22.843	201	201	0	15.535	0	39546000
sp|P45954|ACDSB_HUMAN	3	0	3	13.7	13.7	13.7	47.485	432	432	0	32.061	0	39498000
sp|Q8NC51|PAIRB_HUMAN	4	2	3	11.8	11.8	11.8	44.965	408	408	0	42.917	10248000	29185000
sp|Q15005|SPCS2_HUMAN	2	0	2	12.4	12.4	12.4	25.003	226	226	0	12.935	0	39324000
sp|P22234|PUR6_HUMAN	4	1	4	11.5	11.5	11.5	47.079	425	425	0	25.618	2657500	36639000
sp|P01892|1A02_HUMAN;sp|P10316|1A69_HUMAN;sp|P01891|1A68_HUMAN;sp|Q09160|1A80_HUMAN;sp|P30459|1A74_HUMAN;sp|P10314|1A32_HUMAN;sp|P30512|1A29_HUMAN;sp|P30453|1A34_HUMAN;sp|P16189|1A31_HUMAN;sp|P16188|1A30_HUMAN;sp|P30447|1A23_HUMAN;sp|P05534|1A24_HUMAN;sp|P30455|1A36_HUMAN;sp|P30443|1A01_HUMAN;sp|P04439|1A03_HUMAN;sp|P16190|1A33_HUMAN;sp|P30457|1A66_HUMAN;sp|P30456|1A43_HUMAN;sp|P30450|1A26_HUMAN;…	3	0	8	34.2	17.8	13.7	40.921	365	365;365;365;365;365;365;365;365;365;365;365;365;365;365;365;365;365;365;365;365;365	0	34.407	0	38938000
sp|Q16850|CP51A_HUMAN	3	0	3	7.2	7.2	7.2	56.805	503	503	0	21.738	0	38925000
sp|Q9BQE5|APOL2_HUMAN	3	0	3	9.8	9.8	9.8	37.092	337	337	0	19.393	0	38686000
sp|Q9UQE7|SMC3_HUMAN	5	0	5	4.9	4.9	4.9	141.54	1217	1217	0	30.939	0	38575000
sp|Q5VWZ2|LYPL1_HUMAN	3	0	3	16	16	16	26.316	237	237	0	18.119	0	38279000
sp|Q6DN90|IQEC1_HUMAN;sp|Q5JU85|IQEC2_HUMAN;sp|Q9UPP2|IQEC3_HUMAN	8	0	8	7.1	7.1	7.1	108.31	963	963;1488;1182	0	44.856	0	38236000
sp|Q9NVN8|GNL3L_HUMAN	4	2	3	9.5	9.5	9.5	65.572	582	582	0	27.5	4462200	33717000
sp|Q14157|UBP2L_HUMAN	5	0	5	6.8	6.8	6.8	114.53	1087	1087	0	38.603	0	38090000
sp|Q5T5U3|RHG21_HUMAN	3	2	1	1.5	1.5	1.5	217.33	1957	1957	0	17.576	3780900	34218000
sp|O75153|CLU_HUMAN	6	0	6	4.7	4.7	4.7	146.67	1309	1309	0	32.527	0	37909000
sp|P11177|ODPB_HUMAN	4	0	4	12.8	12.8	12.8	39.233	359	359	0	27.208	0	37692000
sp|Q8WUH6|TM263_HUMAN	3	0	3	49.1	49.1	49.1	11.748	116	116	0	27.808	0	37650000
sp|Q58FF8|H90B2_HUMAN	1	0	8	20.7	4.5	4.5	44.348	381	381	0	22.701	0	37457000
sp|P51784|UBP11_HUMAN;sp|Q13107|UBP4_HUMAN;sp|Q9Y4E8|UBP15_HUMAN	3	0	3	2.8	2.8	2.8	109.82	963	963;963;981	0	17.155	0	37362000
sp|Q9H9G7|AGO3_HUMAN;sp|Q9HCK5|AGO4_HUMAN	3	4	9	12.9	5.3	4	97.359	860	860;861	0	24.862	1501500	35786000
sp|Q92520|FAM3C_HUMAN	4	0	4	20.3	20.3	20.3	24.68	227	227	0	25.898	0	37103000
sp|Q15751|HERC1_HUMAN	6	0	6	1.2	1.2	1.2	532.22	4861	4861	0	34.592	0	37083000
sp|Q3MHD2|LSM12_HUMAN	2	0	2	19	19	19	21.701	195	195	0	16.172	0	37041000
sp|P62487|RPB7_HUMAN	4	0	4	39	39	39	19.294	172	172	0	26.507	0	36892000
sp|P36873|PP1G_HUMAN;sp|P62140|PP1B_HUMAN;sp|P62136|PP1A_HUMAN	4	0	4	13.6	13.6	13.6	36.983	323	323;327;330	0	27.816	0	36695000
sp|P08865|RSSA_HUMAN	4	0	4	16.9	16.9	16.9	32.854	295	295	0	28.178	0	36670000
sp|Q9Y241|HIG1A_HUMAN;sp|A8MV81|HIG1C_HUMAN	2	0	2	29	29	29	10.143	93	93;97	0	29.524	0	36647000
sp|P61962|DCAF7_HUMAN	3	0	3	10.8	10.8	10.8	38.926	342	342	0	19.727	0	36558000
sp|A5YKK6|CNOT1_HUMAN	5	1	4	2.1	2.1	2.1	266.94	2376	2376	0	30.371	1671400	34758000
sp|Q96GA3|LTV1_HUMAN	3	0	3	7.6	7.6	7.6	54.854	475	475	0	25.656	0	36347000
sp|Q9Y673|ALG5_HUMAN	3	0	3	12	12	12	36.946	324	324	0	24.749	0	36231000
sp|P23246|SFPQ_HUMAN	3	4	2	7.6	6.2	6.2	76.149	707	707	0	20.336	11938000	24212000
sp|P36542|ATPG_HUMAN	3	0	3	11.7	11.7	11.7	32.996	298	298	0	22.141	0	36078000
sp|P61981|1433G_HUMAN	3	0	4	17	13.8	13.8	28.302	247	247	0	24.621	0	36064000
sp|Q9BVK6|TMED9_HUMAN	2	0	2	8.1	8.1	8.1	27.277	235	235	0	12.558	0	36023000
sp|O95684|FR1OP_HUMAN	2	1	2	7.3	7.3	7.3	43.064	399	399	0	24.531	2481100	33446000
sp|O14730|RIOK3_HUMAN	3	0	3	7.5	7.5	7.5	59.092	519	519	0	17.898	0	35919000
sp|P46821|MAP1B_HUMAN;sp|P78559|MAP1A_HUMAN	7	0	7	3.6	3.6	3.6	270.63	2468	2468;2803	0	42.456	0	35357000
sp|Q8N766|EMC1_HUMAN	6	0	6	8.8	8.8	8.8	111.76	993	993	0	40.229	0	35349000
sp|Q96JB3|HIC2_HUMAN	1	0	1	1.6	1.6	1.6	66.155	615	615	0.00081367	7.2513	0	35290000
sp|Q96PK6|RBM14_HUMAN	4	1	4	8.1	8.1	8.1	69.491	669	669	0	27.53	1461300	33645000
sp|Q96EX1|SIM12_HUMAN	3	0	3	38	38	38	10.799	92	92	0	17.189	0	34783000
sp|P31930|QCR1_HUMAN	5	0	5	17.1	17.1	17.1	52.645	480	480	0	34.271	0	34702000
sp|Q8N5K1|CISD2_HUMAN	3	0	3	22.2	22.2	22.2	15.278	135	135	0	17.941	0	34645000
sp|Q7Z434|MAVS_HUMAN	2	0	2	9.6	9.6	9.6	56.527	540	540	0	16.999	0	34621000
sp|P55060|XPO2_HUMAN	3	0	3	3.5	3.5	3.5	110.42	971	971	0	24.7	0	34570000
sp|P61626|LYSC_HUMAN	3	2	2	37.8	37.8	37.8	16.537	148	148	0	20.576	2186900	32094000
sp|Q9NUQ2|PLCE_HUMAN	2	0	2	6.3	6.3	6.3	42.072	364	364	0	13.048	0	34233000
sp|Q9BVP2|GNL3_HUMAN	3	0	3	8.4	8.4	8.4	61.992	549	549	0	30.638	0	34106000
sp|Q9Y4W2|LAS1L_HUMAN	4	0	4	7.4	7.4	7.4	83.064	734	734	0	45.106	0	34041000
sp|P49257|LMAN1_HUMAN	2	0	2	3.9	3.9	3.9	57.548	510	510	0	12.88	0	33975000
sp|Q9NUT2|ABCB8_HUMAN;sp|Q03519|TAP2_HUMAN;sp|Q9NRK6|ABCBA_HUMAN	4	0	4	7.8	7.8	7.8	79.988	735	735;686;738	0	23.091	0	33758000
sp|Q9H6S0|YTDC2_HUMAN	5	0	5	5.2	5.2	5.2	160.25	1430	1430	0	32.929	0	33646000
sp|P61163|ACTZ_HUMAN;sp|P42025|ACTY_HUMAN	3	0	3	10.6	10.6	10.6	42.613	376	376;376	0	20.992	0	32963000
sp|Q99576|T22D3_HUMAN	1	0	1	9	9	9	14.81	134	134	0.000815	7.2573	0	32917000
sp|O75489|NDUS3_HUMAN	3	0	3	15.9	15.9	15.9	30.241	264	264	0	22.436	0	32876000
sp|O75915|PRAF3_HUMAN	3	0	3	14.9	14.9	14.9	21.614	188	188	0	18.796	0	32828000
sp|Q9H5N1|RABE2_HUMAN	4	0	4	7.7	7.7	7.7	63.542	569	569	0	26.956	0	32788000
sp|O15372|EIF3H_HUMAN	3	0	3	11.9	11.9	11.9	39.93	352	352	0	17.037	0	32788000
sp|P56589|PEX3_HUMAN	3	0	3	9.1	9.1	9.1	42.139	373	373	0	17.94	0	32548000
sp|Q9NR31|SAR1A_HUMAN;sp|Q9Y6B6|SAR1B_HUMAN	3	0	3	21.2	21.2	21.2	22.367	198	198;198	0	16.144	0	32535000
sp|P38606|VATA_HUMAN	3	0	3	7.1	7.1	7.1	68.303	617	617	0	25.962	0	32387000
sp|P67775|PP2AA_HUMAN;sp|P62714|PP2AB_HUMAN	1	0	2	12.9	12.9	8.1	35.594	309	309;309	0	18.591	0	32378000
sp|P11586|C1TC_HUMAN	5	0	5	7.3	7.3	7.3	101.56	935	935	0	32.634	0	32366000
sp|Q92611|EDEM1_HUMAN	1	0	1	2.3	2.3	2.3	73.767	657	657	0.0079884	6.0603	0	32189000
sp|Q7Z412|PEX26_HUMAN	2	0	2	7.5	7.5	7.5	33.898	305	305	0	11.412	0	32172000
sp|Q9UJN7|ZN391_HUMAN;sp|Q9P2J8|ZN624_HUMAN	5	0	5	14.5	14.5	14.5	40.659	358	358;865	0	29.964	0	32143000
sp|Q9BQB6|VKOR1_HUMAN	1	0	1	8	8	8	18.234	163	163	0.00085251	9.0647	0	32000000
sp|Q15370|ELOB_HUMAN	2	0	2	14.4	14.4	14.4	13.133	118	118	0	12.212	0	31981000
sp|Q9Y6I9|TX264_HUMAN	4	0	4	16	16	16	34.188	313	313	0	28.774	0	31807000
sp|Q9NXW2|DJB12_HUMAN	3	0	3	8.3	8.3	8.3	41.859	375	375	0	18.867	0	31752000
sp|O75896|TUSC2_HUMAN	1	0	1	24.5	24.5	24.5	12.074	110	110	0	12.439	0	31577000
sp|Q15042|RB3GP_HUMAN	2	0	2	3.1	3.1	3.1	110.52	981	981	0	13.076	0	30919000
sp|P78347|GTF2I_HUMAN	6	0	6	6.4	6.4	6.4	112.42	998	998	0	36.11	0	30877000
sp|Q14011|CIRBP_HUMAN	2	0	2	9.9	9.9	9.9	18.648	172	172	0	12.619	0	30610000
sp|Q9UKL0|RCOR1_HUMAN	4	2	4	12	12	12	53.327	485	485	0	33.46	6311800	24228000
sp|Q9NUQ7|UFSP2_HUMAN	4	0	4	12.4	12.4	12.4	53.261	469	469	0	39.027	0	30478000
sp|O15371|EIF3D_HUMAN	3	0	3	7.1	7.1	7.1	63.972	548	548	0	19.843	0	30447000
sp|O43933|PEX1_HUMAN	3	0	3	2.4	2.4	2.4	142.87	1283	1283	0	20.185	0	30339000
sp|Q969Z3|MARC2_HUMAN	4	0	5	16.7	12.2	12.2	38.023	335	335	0	24.373	0	30225000
sp|Q99567|NUP88_HUMAN	3	0	3	5.7	5.7	5.7	83.541	741	741	0	20.196	0	30110000
sp|Q9Y467|SALL2_HUMAN	3	1	2	7.2	7.2	7.2	105.31	1007	1007	0	31.097	2362600	27703000
sp|O15397|IPO8_HUMAN	3	0	3	3.5	3.5	3.5	119.94	1037	1037	0	20.466	0	29954000
sp|P36507|MP2K2_HUMAN;sp|Q02750|MP2K1_HUMAN	2	0	2	6	6	6	44.424	400	400;393	0	13.874	0	29888000
sp|Q9UJX3|APC7_HUMAN	4	0	4	9.3	9.3	9.3	66.855	599	599	0	34.076	0	29887000
sp|O95202|LETM1_HUMAN	4	0	4	7.8	7.8	7.8	83.353	739	739	0	33.176	0	29867000
sp|O96000|NDUBA_HUMAN	3	0	3	23.3	23.3	23.3	20.776	172	172	0	22.904	0	29845000
sp|Q08J23|NSUN2_HUMAN	6	0	6	8	8	8	86.47	767	767	0	36.817	0	29801000
sp|Q68DQ2|CRBG3_HUMAN	4	0	4	1.8	1.8	1.8	330.63	2970	2970	0	23.305	0	29547000
sp|Q2TAZ0|ATG2A_HUMAN	5	0	5	2.4	2.4	2.4	212.86	1938	1938	0	30.854	0	29420000
sp|Q9NXR7|BABA2_HUMAN	2	0	2	6.3	6.3	6.3	43.551	383	383	0	14.368	0	29277000
sp|Q8NFI4|F10A5_HUMAN;sp|P50502|F10A1_HUMAN;sp|Q8IZP2|ST134_HUMAN	4	0	4	11.9	11.9	11.9	41.377	369	369;369;240	0	23.215	0	29239000
sp|Q96JH7|VCIP1_HUMAN	4	0	4	4.7	4.7	4.7	134.32	1222	1222	0	31.394	0	29203000
sp|P49588|SYAC_HUMAN	3	0	3	4	4	4	106.81	968	968	0	19.661	0	29141000
sp|Q5SWA1|PR15B_HUMAN	2	0	2	4.3	4.3	4.3	79.151	713	713	0	31.055	0	29095000
sp|Q5T9A4|ATD3B_HUMAN;sp|Q5T2N8|ATD3C_HUMAN;sp|Q9NVI7|ATD3A_HUMAN	3	1	3	4.9	4.9	4.9	72.572	648	648;411;634	0	29.263	6344700	22565000
sp|Q3V6T2|GRDN_HUMAN	6	0	6	3.3	3.3	3.3	216.04	1871	1871	0	33.784	0	28653000
sp|Q9NVJ2|ARL8B_HUMAN	2	0	3	18.3	18.3	13.4	21.539	186	186	0	18.277	0	28622000
sp|Q8N2G8|GHDC_HUMAN	3	0	3	5.1	5.1	5.1	57.522	530	530	0	16.977	0	28530000
sp|O95163|ELP1_HUMAN	4	0	4	3.8	3.8	3.8	150.25	1332	1332	0	27.691	0	28365000
sp|Q6PGP7|TTC37_HUMAN	6	0	6	4.7	4.7	4.7	175.48	1564	1564	0	33.085	0	28209000
sp|Q9UK39|NOCT_HUMAN	3	0	3	14.4	14.4	14.4	48.195	431	431	0	45.751	0	28173000
sp|Q04837|SSBP_HUMAN	2	0	2	15.5	15.5	15.5	17.259	148	148	0	18.032	0	28048000
sp|Q96C03|MID49_HUMAN	4	0	4	7.5	7.5	7.5	49.268	454	454	0	21.527	0	28012000
sp|Q9Y520|PRC2C_HUMAN	8	7	4	3.2	3	3	316.91	2896	2896	0	45.735	18500000	9398900
sp|O43324|MCA3_HUMAN	2	1	2	12.1	12.1	12.1	19.81	174	174	0	14.108	5200200	22542000
sp|Q9NPA8|ENY2_HUMAN	3	0	3	34.7	34.7	34.7	11.528	101	101	0	18.178	0	27550000
sp|Q9UPT9|UBP22_HUMAN;sp|A6NNY8|UBP27_HUMAN;sp|Q70EK9|UBP51_HUMAN	3	0	3	9.9	9.9	9.9	59.96	525	525;438;711	0	35.969	0	27533000
sp|Q9BTV4|TMM43_HUMAN	4	0	4	13.8	13.8	13.8	44.875	400	400	0	53.391	0	27519000
sp|Q9UI14|PRAF1_HUMAN	2	0	2	16.8	16.8	16.8	20.648	185	185	0	15.862	0	27306000
sp|Q8N2K0|ABD12_HUMAN	5	0	5	17.6	17.6	17.6	45.096	398	398	0	30.352	0	27288000
sp|Q6PI48|SYDM_HUMAN	4	0	4	9	9	9	73.562	645	645	0	27.25	0	27255000
sp|O75934|SPF27_HUMAN	2	0	2	11.6	11.6	11.6	26.131	225	225	0	16.826	0	27214000
sp|O15270|SPTC2_HUMAN	4	0	4	8.9	8.9	8.9	62.924	562	562	0	22.765	0	27202000
sp|P12956|XRCC6_HUMAN	3	0	3	6.2	6.2	6.2	69.842	609	609	0	21.834	0	27157000
sp|Q08554|DSC1_HUMAN	3	0	3	4.3	4.3	4.3	99.986	894	894	0	28.309	0	27091000
sp|Q9BUJ2|HNRL1_HUMAN	3	0	3	4.6	4.6	4.6	95.737	856	856	0	29.119	0	26922000
sp|Q96E22|NGBR_HUMAN	2	0	2	9.6	9.6	9.6	33.224	293	293	0	13.916	0	26597000
sp|Q92540|SMG7_HUMAN	3	0	3	2.5	2.5	2.5	127.28	1137	1137	0	19.316	0	26531000
sp|O00767|ACOD_HUMAN	1	0	1	7	7	7	41.522	359	359	0	21.846	0	26248000
sp|P61026|RAB10_HUMAN	3	0	3	16.5	16.5	16.5	22.541	200	200	0	19.697	0	26223000
sp|Q8N1F7|NUP93_HUMAN	6	0	6	7.6	7.6	7.6	93.487	819	819	0	40.282	0	26209000
sp|Q9Y3L5|RAP2C_HUMAN	1	0	1	4.9	4.9	4.9	20.745	183	183	0.0079942	6.0618	0	26163000
sp|P22314|UBA1_HUMAN	4	0	4	4.9	4.9	4.9	117.85	1058	1058	0	29.456	0	26071000
sp|Q5QJ38|TCHL1_HUMAN	1	0	1	1.5	1.5	1.5	99.274	904	904	0.0037821	6.3635	0	25904000
sp|Q96TC7|RMD3_HUMAN	3	0	3	9.4	9.4	9.4	52.118	470	470	0	19.957	0	25800000
sp|P69849|NOMO3_HUMAN;sp|Q5JPE7|NOMO2_HUMAN;sp|Q15155|NOMO1_HUMAN	4	0	4	4.6	4.6	4.6	134.13	1222	1222;1267;1222	0	22.207	0	25768000
sp|Q9BY89|K1671_HUMAN	6	1	5	4.7	4.7	4.7	196.71	1806	1806	0	36.407	2298400	23277000
sp|P62877|RBX1_HUMAN	2	0	2	33.3	33.3	33.3	12.274	108	108	0	33.252	0	25567000
sp|Q14444|CAPR1_HUMAN	2	0	2	3.1	3.1	3.1	78.365	709	709	0	14.409	0	25542000
sp|Q8NCE2|MTMRE_HUMAN	4	0	4	6.8	6.8	6.8	72.203	650	650	0	27.796	0	25502000
sp|Q15034|HERC3_HUMAN	4	0	4	4.7	4.7	4.7	117.19	1050	1050	0	25.731	0	25415000
sp|Q9Y3E0|GOT1B_HUMAN	2	0	2	15.9	15.9	15.9	15.425	138	138	0	12.499	0	24865000
sp|Q8IWS0|PHF6_HUMAN	3	1	2	12.9	12.9	12.9	41.29	365	365	0	27.47	4614200	20239000
sp|O75607|NPM3_HUMAN	1	0	1	9	9	9	19.343	178	178	0	13.212	0	24832000
sp|Q9Y6E7|SIR4_HUMAN	1	0	1	3.2	3.2	3.2	35.187	314	314	0.0086768	6.0425	0	24694000
sp|Q15843|NEDD8_HUMAN	1	0	1	23.5	23.5	23.5	9.0714	81	81	0	26.047	0	24489000
sp|Q7Z695|ADCK2_HUMAN	3	0	3	5.8	5.8	5.8	68.981	626	626	0	17.337	0	24480000
sp|Q8IWX8|CHERP_HUMAN	3	1	3	4.8	4.8	4.8	103.7	916	916	0	20.938	2670800	21793000
sp|O14949|QCR8_HUMAN	3	0	3	29.3	29.3	29.3	9.9062	82	82	0	17.785	0	24190000
sp|Q8N5C8|TAB3_HUMAN	4	3	2	9.6	9.6	9.6	78.652	712	712	0	33.083	3023200	21133000
sp|Q92879|CELF1_HUMAN;sp|O95319|CELF2_HUMAN	3	0	3	5.8	5.8	5.8	52.063	486	486;508	0	17.769	0	24120000
sp|O95249|GOSR1_HUMAN	2	0	2	12	12	12	28.612	250	250	0	17.681	0	24109000
sp|Q9Y266|NUDC_HUMAN	2	0	2	7.3	7.3	7.3	38.242	331	331	0	13.424	0	24086000
sp|Q86TW2|ADCK1_HUMAN	4	0	4	9.8	9.8	9.8	60.577	530	530	0	22.22	0	24074000
sp|O43521|B2L11_HUMAN	2	0	2	12.1	12.1	12.1	22.171	198	198	0	13.299	0	24064000
sp|P06702|S10A9_HUMAN	2	0	2	24.6	24.6	24.6	13.242	114	114	0	30.894	0	24028000
sp|P47756|CAPZB_HUMAN	2	0	2	8.7	8.7	8.7	31.35	277	277	0	12.151	0	24012000
sp|P12074|CX6A1_HUMAN	2	0	2	35.8	35.8	35.8	12.155	109	109	0	11.476	0	23929000
sp|Q969V5|MUL1_HUMAN	2	0	2	8	8	8	39.8	352	352	0	13.422	0	23856000
sp|P29590|PML_HUMAN	3	0	3	3.5	3.5	3.5	97.55	882	882	0	19.022	0	23712000
sp|P32322|P5CR1_HUMAN	3	0	4	18.8	14.7	14.7	33.36	319	319	0	22.212	0	23696000
sp|Q9HD45|TM9S3_HUMAN	3	0	3	4.1	4.1	4.1	67.887	589	589	0	19.084	0	23615000
sp|A6NKT7|RGPD3_HUMAN;sp|Q7Z3J3|RGPD4_HUMAN;sp|P0DJD0|RGPD1_HUMAN;sp|P0DJD1|RGPD2_HUMAN	1	4	13	11.7	1.5	0.7	197.48	1758	1758;1758;1748;1756	0	12.566	0	23349000
sp|P51149|RAB7A_HUMAN	2	1	2	12.1	12.1	12.1	23.489	207	207	0	24.172	869660	22420000
sp|P0DKX4|SIM18_HUMAN	1	0	1	15.8	15.8	15.8	11.088	95	95	1	-2	0	23265000
sp|P61106|RAB14_HUMAN	3	0	3	16.3	16.3	16.3	23.897	215	215	0	20.517	0	23255000
sp|P09669|COX6C_HUMAN	2	0	2	28	28	28	8.7813	75	75	0	12.92	0	23254000
sp|O43681|ASNA_HUMAN	3	0	3	10.9	10.9	10.9	38.792	348	348	0	19.078	0	23236000
sp|Q92600|CNOT9_HUMAN	2	0	2	10.7	10.7	10.7	33.631	299	299	0	18.37	0	23194000
sp|Q9Y282|ERGI3_HUMAN	3	0	3	6.8	6.8	6.8	43.222	383	383	0	18.638	0	23145000
sp|Q8NEW0|ZNT7_HUMAN	2	0	2	6.6	6.6	6.6	41.625	376	376	0	42.589	0	22963000
sp|Q5SW79|CE170_HUMAN;sp|Q96L14|C170L_HUMAN	5	1	4	3.9	3.9	3.9	175.29	1584	1584;293	0	29.699	3490100	19460000
sp|Q9BUB7|TMM70_HUMAN	2	0	2	8.5	8.5	8.5	28.969	260	260	0	12.157	0	22916000
sp|Q9Y4P3|TBL2_HUMAN	4	0	4	10.5	10.5	10.5	49.797	447	447	0	23.527	0	22846000
sp|Q03252|LMNB2_HUMAN	4	0	7	9.7	6.6	6.6	69.948	620	620	0	26.203	0	22837000
sp|Q13835|PKP1_HUMAN	2	0	2	3.5	3.5	3.5	82.86	747	747	0	30.766	0	22819000
sp|Q9H2M9|RBGPR_HUMAN	4	0	4	3.9	3.9	3.9	155.98	1393	1393	0	25.495	0	22709000
sp|Q6DD88|ATLA3_HUMAN	2	0	2	7.4	7.4	7.4	60.541	541	541	0	13.821	0	22606000
sp|Q9NYU1|UGGG2_HUMAN	4	0	4	3.6	3.6	3.6	174.73	1516	1516	0	27.855	0	22556000
sp|Q5H9R7|PP6R3_HUMAN	2	0	2	1.9	1.9	1.9	97.668	873	873	0	12.126	0	22395000
sp|Q06609|RAD51_HUMAN	2	0	2	8.8	8.8	8.8	36.966	339	339	0	13.365	0	22353000
sp|Q6NT04|TIGD7_HUMAN	1	0	1	2.2	2.2	2.2	63.236	549	549	0.0044313	6.1711	0	22212000
sp|Q8N3U4|STAG2_HUMAN	2	0	2	2.1	2.1	2.1	141.32	1231	1231	0	10.796	0	22048000
sp|Q96BY7|ATG2B_HUMAN	4	0	4	2.6	2.6	2.6	232.76	2078	2078	0	22.97	0	22045000
sp|Q9Y2L1|RRP44_HUMAN	3	0	3	4.1	4.1	4.1	109	958	958	0	24.937	0	21941000
sp|Q13283|G3BP1_HUMAN	3	0	3	9.4	9.4	9.4	52.164	466	466	0	20.747	0	21710000
sp|P26196|DDX6_HUMAN	4	1	3	12.8	12.8	12.8	54.416	483	483	0	30.088	2346700	19358000
sp|Q9Y678|COPG1_HUMAN	4	0	4	5.6	5.6	5.6	97.717	874	874	0	24.764	0	21614000
sp|Q10567|AP1B1_HUMAN;sp|P63010|AP2B1_HUMAN	4	0	4	5.1	5.1	5.1	104.64	949	949;937	0	25.437	0	21409000
sp|Q16611|BAK_HUMAN	1	0	1	16.1	16.1	16.1	23.408	211	211	0	18.646	0	21293000
sp|Q9BZK7|TBL1R_HUMAN	3	0	3	9.1	9.1	9.1	55.594	514	514	0	18.439	0	21252000
sp|Q53HC5|KLH26_HUMAN	4	0	4	7.5	7.5	7.5	68.139	615	615	0	26.999	0	21192000
sp|P34931|HS71L_HUMAN	1	8	20	32.4	2.5	2.5	70.374	641	641	0.00082102	7.3853	0	21179000
sp|P48047|ATPO_HUMAN	3	0	3	16	16	16	23.277	213	213	0	17.338	0	21030000
sp|O43290|SNUT1_HUMAN	5	3	3	9.4	9.4	9.4	90.254	800	800	0	32.849	6405300	14616000
sp|Q08945|SSRP1_HUMAN	2	0	2	3.5	3.5	3.5	81.074	709	709	0	23.323	0	20940000
sp|Q6UWP7|LCLT1_HUMAN	3	0	3	7	7	7	48.92	414	414	0	16.548	0	20820000
sp|O75880|SCO1_HUMAN	1	0	1	5.3	5.3	5.3	33.814	301	301	0.0023202	6.5687	0	20816000
sp|O43390|HNRPR_HUMAN	3	3	6	12.3	6	6	70.942	633	633	0	19.259	4385700	16312000
sp|Q92538|GBF1_HUMAN	3	0	3	1.8	1.8	1.8	206.44	1859	1859	0	29.173	0	20696000
sp|Q04725|TLE2_HUMAN;sp|Q04724|TLE1_HUMAN;sp|Q04726|TLE3_HUMAN;sp|Q04727|TLE4_HUMAN	2	0	2	3	3	3	79.84	743	743;770;772;773	0	14.772	0	20688000
sp|O60762|DPM1_HUMAN	2	0	2	11.5	11.5	11.5	29.634	260	260	0	12.66	0	20671000
sp|O00148|DX39A_HUMAN;sp|Q13838|DX39B_HUMAN	4	0	4	9.6	9.6	9.6	49.129	427	427;428	0	25.345	0	20663000
sp|Q9HAV0|GBB4_HUMAN;sp|P62879|GBB2_HUMAN	2	0	3	10.9	10.9	7.9	37.567	340	340;340	0	22.822	0	20662000
sp|Q96KC8|DNJC1_HUMAN	3	0	3	6.5	6.5	6.5	63.882	554	554	0	20.117	0	20630000
sp|Q99570|PI3R4_HUMAN	6	0	6	5.5	5.5	5.5	153.1	1358	1358	0	41.952	0	20581000
sp|P51530|DNA2_HUMAN	3	0	3	3.1	3.1	3.1	120.41	1060	1060	0	18.285	0	20557000
sp|P63104|1433Z_HUMAN;sp|P31946|1433B_HUMAN	2	1	3	16.3	13.1	9.4	27.745	245	245;246	0	36.009	0	20521000
sp|P17858|PFKAL_HUMAN;sp|Q01813|PFKAP_HUMAN	3	0	6	8.5	5	5	85.018	780	780;784	0	48.23	0	20503000
sp|Q6R327|RICTR_HUMAN	4	0	4	2.7	2.7	2.7	192.22	1708	1708	0	25.39	0	20487000
sp|Q8NI27|THOC2_HUMAN	1	0	1	0.8	0.8	0.8	182.77	1593	1593	0.0008244	7.4627	0	20448000
sp|Q8N6R0|MET13_HUMAN	2	0	2	3.3	3.3	3.3	78.767	699	699	0	11.574	0	20356000
sp|Q99470|SDF2_HUMAN	2	0	2	13.7	13.7	13.7	23.026	211	211	0	12.567	0	20274000
sp|P43246|MSH2_HUMAN	3	0	3	4.4	4.4	4.4	104.74	934	934	0	19.201	0	20251000
sp|O95817|BAG3_HUMAN	4	0	4	9.2	9.2	9.2	61.594	575	575	0	23.601	0	20131000
sp|Q13155|AIMP2_HUMAN	2	0	2	7.8	7.8	7.8	35.348	320	320	0	16.9	0	20123000
sp|P40616|ARL1_HUMAN	1	0	1	7.7	7.7	7.7	20.417	181	181	0	14.882	0	19915000
sp|Q8NCU8|MTLN_HUMAN	1	0	1	17.9	17.9	17.9	6.5266	56	56	0.0015962	7.0236	0	19905000
sp|Q96DI7|SNR40_HUMAN	3	1	2	13.7	13.7	13.7	39.31	357	357	0	16.716	2537400	17326000
sp|Q9UBF2|COPG2_HUMAN	3	0	3	4.2	4.2	4.2	97.621	871	871	0	20.831	0	19858000
sp|O60220|TIM8A_HUMAN	3	0	3	38.1	38.1	38.1	10.998	97	97	0	19.476	0	19711000
sp|A6NHL2|TBAL3_HUMAN	1	2	8	11.9	3.8	3.8	49.908	446	446	0.00084602	8.5395	0	19702000
sp|Q99640|PMYT1_HUMAN	3	0	3	6.4	6.4	6.4	54.521	499	499	0	18.548	0	19573000
sp|Q6P4A7|SFXN4_HUMAN	2	0	2	8.9	8.9	8.9	37.998	337	337	0	18.55	0	19302000
sp|Q9UNL2|SSRG_HUMAN	1	0	1	7.6	7.6	7.6	21.08	185	185	0.00082034	7.3799	0	19265000
sp|Q96GQ5|RUS1_HUMAN	2	0	2	3.8	3.8	3.8	51.017	468	468	0	11.587	0	19225000
sp|Q13243|SRSF5_HUMAN;sp|Q13247|SRSF6_HUMAN;sp|Q08170|SRSF4_HUMAN	1	1	1	3.3	3.3	3.3	31.263	272	272;344;494	0.0037453	6.2535	2121400	17024000
sp|O14879|IFIT3_HUMAN	1	0	1	3.5	3.5	3.5	55.984	490	490	0.0030349	6.4082	0	19047000
sp|O95429|BAG4_HUMAN	4	0	4	8.1	8.1	8.1	49.593	457	457	0	32.954	0	18983000
sp|Q9UN86|G3BP2_HUMAN	3	0	3	7.3	7.3	7.3	54.12	482	482	0	19.43	0	18922000
sp|P10398|ARAF_HUMAN	2	0	4	7.4	3.6	3.6	67.585	606	606	0	12.617	0	18851000
sp|Q8N5Z5|KCD17_HUMAN	2	0	2	8.4	8.4	8.4	35.67	321	321	0	14.908	0	18850000
sp|Q13185|CBX3_HUMAN;sp|P83916|CBX1_HUMAN	3	0	3	22.4	22.4	22.4	20.811	183	183;185	0	19.416	0	18833000
sp|Q15276|RABE1_HUMAN	2	0	2	4.5	4.5	4.5	99.289	862	862	0	13.738	0	18831000
sp|Q9UHV9|PFD2_HUMAN	2	0	2	13.6	13.6	13.6	16.648	154	154	0	12.355	0	18794000
sp|Q59GN2|R39L5_HUMAN;sp|P62891|RL39_HUMAN	1	1	1	19.6	19.6	19.6	6.3225	51	51;51	0.0015924	7.0103	3879300	14909000
sp|O75381|PEX14_HUMAN	2	0	2	5.6	5.6	5.6	41.236	377	377	0	12.997	0	18756000
sp|Q9HCK1|ZDBF2_HUMAN	3	0	3	2	2	2	265.61	2354	2354	0	21.93	0	18713000
sp|Q9NXS2|QPCTL_HUMAN	2	0	2	5.8	5.8	5.8	42.924	382	382	0	14.828	0	18655000
sp|P38919|IF4A3_HUMAN	1	1	2	7.1	3.2	3.2	46.871	411	411	0	11.494	2852500	15721000
sp|Q53GS7|GLE1_HUMAN	5	0	5	8	8	8	79.835	698	698	0	30.31	0	18560000
sp|Q8NDV7|TNR6A_HUMAN;sp|Q9HCJ0|TNR6C_HUMAN	2	2	2	1.4	1.4	1.4	210.29	1962	1962;1690	0	14.414	4003300	14475000
sp|Q5T750|XP32_HUMAN	1	1	0	3.6	3.6	3.6	26.238	250	250	0.0030418	6.424	18453000	0
sp|Q9NWV8|BABA1_HUMAN	2	0	2	13.7	13.7	13.7	36.56	329	329	0	45.768	0	18392000
sp|Q969Q0|RL36L_HUMAN;sp|P83881|RL36A_HUMAN	2	2	1	12.3	12.3	12.3	12.469	106	106;106	0	12.748	3793700	14546000
sp|O15258|RER1_HUMAN	1	0	1	9.7	9.7	9.7	22.958	196	196	0.0023493	6.7336	0	18172000
sp|P17812|PYRG1_HUMAN	2	0	2	4.1	4.1	4.1	66.69	591	591	0	13.487	0	18150000
sp|Q7L2E3|DHX30_HUMAN	3	0	3	2.4	2.4	2.4	133.94	1194	1194	0	19.319	0	18023000
sp|Q15436|SC23A_HUMAN;sp|Q15437|SC23B_HUMAN	2	0	2	2.6	2.6	2.6	86.16	765	765;767	0	12.498	0	17872000
sp|Q8IZV5|RDH10_HUMAN	2	0	2	5	5	5	38.087	341	341	0	11.645	0	17850000
sp|P84077|ARF1_HUMAN;sp|P61204|ARF3_HUMAN;sp|P84085|ARF5_HUMAN	1	0	2	16.6	5.5	5.5	20.697	181	181;181;180	0.0015699	6.78	0	17846000
sp|Q96BQ5|CC127_HUMAN	3	0	3	14.2	14.2	14.2	30.834	260	260	0	16.738	0	17836000
sp|Q8TD19|NEK9_HUMAN	2	0	2	3	3	3	107.17	979	979	0	14.146	0	17693000
sp|Q14145|KEAP1_HUMAN	4	0	4	6.4	6.4	6.4	69.666	624	624	0	24.415	0	17668000
sp|Q9NP97|DLRB1_HUMAN;sp|Q8TF09|DLRB2_HUMAN	1	0	1	9.4	9.4	9.4	10.921	96	96;96	0.0023148	6.5589	0	17613000
sp|P35249|RFC4_HUMAN	3	0	3	9.1	9.1	9.1	39.681	363	363	0	19.166	0	17514000
sp|Q14674|ESPL1_HUMAN	3	0	3	1.7	1.7	1.7	233.17	2120	2120	0	18.653	0	17387000
sp|Q9BRX8|PXL2A_HUMAN	1	0	1	7.9	7.9	7.9	25.764	229	229	0.00086957	10.622	0	17321000
sp|Q99666|RGPD5_HUMAN;sp|O14715|RGPD8_HUMAN	3	2	15	11.9	2	2	198.92	1765	1765;1765	0	19.196	0	17184000
sp|P01111|RASN_HUMAN;sp|P01116|RASK_HUMAN;sp|P01112|RASH_HUMAN	4	0	4	24.9	24.9	24.9	21.229	189	189;189;189	0	22.13	0	17129000
sp|Q9P2K5|MYEF2_HUMAN	3	1	2	8.7	8.7	8.7	64.121	600	600	0	21.708	3806800	13136000
sp|O43156|TTI1_HUMAN	2	0	2	3	3	3	122.07	1089	1089	0	14.632	0	16915000
sp|Q9P0U3|SENP1_HUMAN	2	0	2	3.7	3.7	3.7	73.48	644	644	0	19.258	0	16899000
sp|P35637|FUS_HUMAN	2	0	2	6.3	6.3	6.3	53.425	526	526	0	14.471	0	16859000
sp|Q68D91|MBLC2_HUMAN	2	0	2	5.7	5.7	5.7	31.371	279	279	0	11.979	0	16827000
sp|Q9H992|MARH7_HUMAN	2	0	2	3.6	3.6	3.6	78.05	704	704	0	17.358	0	16797000
sp|P63165|SUMO1_HUMAN;sp|G2XKQ0|SUMO5_HUMAN	2	0	2	15.8	15.8	15.8	11.557	101	101;101	0.00086655	10.512	0	16758000
sp|Q14152|EIF3A_HUMAN	2	0	2	1.5	1.5	1.5	166.57	1382	1382	0	12.685	0	16666000
sp|Q8N9N2|ASCC1_HUMAN	1	0	1	2.5	2.5	2.5	45.509	400	400	0.0023511	6.7491	0	16661000
sp|Q93077|H2A1C_HUMAN;sp|Q7L7L0|H2A3_HUMAN;sp|P04908|H2A1B_HUMAN;sp|Q96QV6|H2A1A_HUMAN;sp|P16104|H2AX_HUMAN;sp|Q8IUE6|H2A2B_HUMAN	1	2	4	35.4	13.8	13.8	14.105	130	130;130;130;131;143;130	0.001609	7.0993	0	16612000
sp|Q92522|H1X_HUMAN	4	3	1	19.2	19.2	19.2	22.487	213	213	0	26.994	1881800	14715000
sp|Q99829|CPNE1_HUMAN	2	0	2	4.8	4.8	4.8	59.058	537	537	0	13	0	16556000
sp|Q8NG31|KNL1_HUMAN	3	0	3	1.4	1.4	1.4	265.39	2342	2342	0	16.357	0	16554000
sp|Q53H96|P5CR3_HUMAN	3	0	3	13.5	13.5	13.5	28.663	274	274	0	19.972	0	16550000
sp|Q9HB40|RISC_HUMAN	2	0	2	4.6	4.6	4.6	50.83	452	452	0	13.688	0	16372000
sp|Q6UW68|TM205_HUMAN	1	0	1	9	9	9	21.198	189	189	0.0023438	6.6868	0	16360000
sp|Q9C0E8|LNP_HUMAN	2	0	2	7.7	7.7	7.7	47.739	428	428	0	12.803	0	16266000
sp|Q9NRP0|OSTC_HUMAN	1	0	1	8.1	8.1	8.1	16.829	149	149	0.00081967	7.366	0	16234000
sp|Q7Z2T5|TRM1L_HUMAN	3	0	3	3.5	3.5	3.5	81.746	733	733	0	15.848	0	16208000
sp|Q9BVN2|RUSC1_HUMAN	2	0	2	3.3	3.3	3.3	96.443	902	902	0	13.267	0	16201000
sp|P17612|KAPCA_HUMAN;sp|P22694|KAPCB_HUMAN	2	0	2	7.7	7.7	7.7	40.589	351	351;351	0	12.926	0	16139000
sp|Q15021|CND1_HUMAN	3	0	3	2.3	2.3	2.3	157.18	1401	1401	0	22.767	0	16102000
sp|O95400|CD2B2_HUMAN	3	1	2	14.7	14.7	14.7	37.646	341	341	0	20.383	3000700	13087000
sp|Q96EQ0|SGTB_HUMAN	2	0	2	6.9	6.9	6.9	33.429	304	304	0	13.501	0	16054000
sp|Q6PKG0|LARP1_HUMAN	3	0	3	2.9	2.9	2.9	123.51	1096	1096	0	16.251	0	15931000
sp|Q9BUQ8|DDX23_HUMAN	2	0	2	2.3	2.3	2.3	95.581	820	820	0	12.17	0	15887000
sp|P42345|MTOR_HUMAN	3	0	3	1.4	1.4	1.4	288.89	2549	2549	0	16.151	0	15869000
sp|P04075|ALDOA_HUMAN	2	0	2	6	6	6	39.42	364	364	0	12.243	0	15766000
sp|P42704|LPPRC_HUMAN	3	0	3	2.9	2.9	2.9	157.9	1394	1394	0	19.824	0	15753000
sp|Q9P289|STK26_HUMAN;sp|O00506|STK25_HUMAN	2	0	2	6.7	6.7	6.7	46.528	416	416;426	0	15.914	0	15640000
sp|Q14244|MAP7_HUMAN	4	4	0	10.9	10.9	10.9	84.051	749	749	0	28.072	15610000	0
sp|O43347|MSI1H_HUMAN	2	0	2	5.5	5.5	5.5	39.124	362	362	0	13.997	0	15602000
sp|Q9Y3Z3|SAMH1_HUMAN	2	0	2	4	4	4	72.2	626	626	0	11.908	0	15515000
sp|Q7Z478|DHX29_HUMAN	1	0	1	0.8	0.8	0.8	155.23	1369	1369	1	-2	0	15441000
sp|Q6AI12|ANR40_HUMAN	3	0	3	7.6	7.6	7.6	41.088	368	368	0	22.215	0	15323000
sp|Q12904|AIMP1_HUMAN	2	0	2	10.3	10.3	10.3	34.352	312	312	0	11.007	0	15287000
sp|O14980|XPO1_HUMAN	2	0	2	2.4	2.4	2.4	123.38	1071	1071	0	17.009	0	15166000
sp|Q12874|SF3A3_HUMAN	2	2	1	2	2	2	58.848	501	501	0	12.21	4961500	10189000
sp|Q8NEV1|CSK23_HUMAN;sp|P68400|CSK21_HUMAN	2	0	2	10	10	10	45.219	391	391;391	0	14.433	0	15057000
sp|O43264|ZW10_HUMAN	2	0	2	4.4	4.4	4.4	88.828	779	779	0	15.012	0	15048000
sp|P62861|RS30_HUMAN	2	2	1	18.6	18.6	18.6	6.6478	59	59	0	11.286	6093200	8897100
sp|P05198|IF2A_HUMAN	3	1	2	16.2	16.2	16.2	36.112	315	315	0	27.199	0	14944000
sp|P52907|CAZA1_HUMAN;sp|P47755|CAZA2_HUMAN	2	0	2	8.7	8.7	8.7	32.922	286	286;286	0	10.992	0	14842000
sp|P54136|SYRC_HUMAN	3	1	2	4.4	4.4	4.4	75.378	660	660	0	17.339	1132200	13681000
sp|Q5XKP0|MIC13_HUMAN	1	0	1	9.3	9.3	9.3	13.087	118	118	0.00083542	7.7326	0	14780000
sp|P24928|RPB1_HUMAN	2	0	2	1.1	1.1	1.1	217.17	1970	1970	0	11.778	0	14648000
sp|Q9NQT5|EXOS3_HUMAN	1	1	1	5.5	5.5	5.5	29.572	275	275	0.00081833	7.3197	0	14584000
sp|P13535|MYH8_HUMAN	1	0	1	0.7	0.7	0.7	222.76	1937	1937	1	-2	0	14499000
sp|Q9BY32|ITPA_HUMAN	2	0	2	8.8	8.8	8.8	21.445	194	194	0	11.376	0	14485000
sp|Q9UKF6|CPSF3_HUMAN	2	0	2	2.9	2.9	2.9	77.485	684	684	0	12.487	0	14471000
sp|Q6UWP8|SBSN_HUMAN	1	0	1	9.2	9.2	9.2	60.54	590	590	0.00084818	8.6513	0	14467000
sp|O95905|ECD_HUMAN	3	0	3	5.4	5.4	5.4	72.757	644	644	0	19.841	0	14453000
sp|Q15637|SF01_HUMAN	3	3	1	5.5	5.5	5.5	68.329	639	639	0	18.769	5717400	8544900
sp|Q96K12|FACR2_HUMAN	3	0	3	6.4	6.4	6.4	59.438	515	515	0	18.929	0	14148000
sp|Q5BJH7|YIF1B_HUMAN	2	0	2	8.9	8.9	8.9	34.435	314	314	0	16.057	0	14139000
sp|Q16342|PDCD2_HUMAN	1	1	1	5.8	5.8	5.8	38.592	344	344	0.00085397	9.4075	1041700	12873000
sp|Q8IUF1|CBWD2_HUMAN;sp|Q5RIA9|CBWD5_HUMAN;sp|Q5JTY5|CBWD3_HUMAN;sp|Q4V339|CBWD6_HUMAN	1	0	8	30.6	4.1	4.1	44.034	395	395;395;395;395	0.0016038	7.0814	0	13893000
sp|P06733|ENOA_HUMAN	1	0	1	3.5	3.5	3.5	47.168	434	434	0.00082508	7.4771	0	13888000
sp|Q15006|EMC2_HUMAN	2	0	2	8.4	8.4	8.4	34.833	297	297	0	12.425	0	13850000
sp|Q15125|EBP_HUMAN	1	0	1	7	7	7	26.352	230	230	0.00083472	7.7246	0	13791000
sp|Q7Z2W4|ZCCHV_HUMAN	2	0	2	2.8	2.8	2.8	101.43	902	902	0	11.61	0	13763000
sp|Q96T76|MMS19_HUMAN	1	0	1	1.1	1.1	1.1	113.29	1030	1030	0.0023077	6.5267	0	13650000
sp|Q9BQ67|GRWD1_HUMAN	2	0	2	6.7	6.7	6.7	49.419	446	446	0	21.417	0	13634000
sp|P09601|HMOX1_HUMAN	1	0	1	4.5	4.5	4.5	32.818	288	288	0.00082169	7.3991	0	13596000
sp|Q8N2A8|PLD6_HUMAN	2	0	2	6	6	6	28.272	252	252	0	11.105	0	13539000
sp|P05089|ARGI1_HUMAN	2	1	1	6.8	6.8	6.8	34.735	322	322	0	11.972	2274200	11256000
sp|O43660|PLRG1_HUMAN	1	0	1	1.8	1.8	1.8	57.193	514	514	0.0023238	6.5984	0	13519000
sp|Q15459|SF3A1_HUMAN	2	1	1	2.8	2.8	2.8	88.885	793	793	0	12.816	3657600	9857800
sp|P18074|ERCC2_HUMAN	1	0	1	3.3	3.3	3.3	86.908	760	760	0	11.423	0	13486000
sp|O14579|COPE_HUMAN	2	0	2	9.4	9.4	9.4	34.482	308	308	0	28.409	0	13344000
sp|Q9BQ70|TCF25_HUMAN	3	0	3	7.1	7.1	7.1	76.666	676	676	0	21.395	0	13271000
sp|Q01968|OCRL_HUMAN	2	0	2	2.7	2.7	2.7	104.2	901	901	0	13.448	0	13242000
sp|P55316|FOXG1_HUMAN	1	1	1	6.5	6.5	6.5	52.352	489	489	0.00085763	9.7177	4295100	8857400
sp|O43505|B4GA1_HUMAN	1	0	1	3.9	3.9	3.9	47.119	415	415	0.0008569	9.6503	0	13149000
sp|P07919|QCR6_HUMAN	1	0	1	19.8	19.8	19.8	10.739	91	91	0	23.474	0	13120000
sp|Q9Y224|RTRAF_HUMAN	2	0	2	9.4	9.4	9.4	28.068	244	244	0	13.001	0	13076000
sp|Q8WY22|BRI3B_HUMAN	1	0	1	9.2	9.2	9.2	27.835	251	251	0.00083612	7.7365	0	13072000
sp|P46977|STT3A_HUMAN	2	0	2	2.3	2.3	2.3	80.529	705	705	0	10.817	0	13067000
sp|Q9NRF9|DPOE3_HUMAN	1	0	1	9.5	9.5	9.5	16.859	147	147	0.00081633	7.2745	0	13041000
sp|O94874|UFL1_HUMAN	2	0	2	2.4	2.4	2.4	89.594	794	794	0	11.306	0	12959000
sp|P86791|CCZ1_HUMAN;sp|P86790|CCZ1B_HUMAN	2	0	2	6.2	6.2	6.2	55.866	482	482;482	0	14.936	0	12929000
sp|Q07817|B2CL1_HUMAN	2	0	2	7.7	7.7	7.7	26.049	233	233	0	11.104	0	12923000
sp|O95347|SMC2_HUMAN	4	0	4	4.1	4.1	4.1	135.65	1197	1197	0	25.161	0	12910000
sp|P47897|SYQ_HUMAN	4	0	4	5.4	5.4	5.4	87.798	775	775	0	24.044	0	12802000
sp|O15084|ANR28_HUMAN;sp|Q8N8A2|ANR44_HUMAN	3	0	3	3.1	3.1	3.1	112.96	1053	1053;993	0	17.74	0	12737000
sp|O95433|AHSA1_HUMAN	1	0	1	7.4	7.4	7.4	38.274	338	338	0.00084388	8.2916	0	12735000
sp|Q9H0U3|MAGT1_HUMAN	2	0	2	6	6	6	38.036	335	335	0	12.056	0	12699000
sp|Q04917|1433F_HUMAN	1	0	2	6.9	3.7	3.7	28.218	246	246	0.0030511	6.4554	0	12678000
sp|P05109|S10A8_HUMAN	1	0	1	11.8	11.8	11.8	10.834	93	93	0.00081169	7.2152	0	12652000
sp|Q7KZF4|SND1_HUMAN	2	0	2	2.1	2.1	2.1	102	910	910	0	11.471	0	12635000
sp|Q9Y5B9|SP16H_HUMAN	1	0	1	1.1	1.1	1.1	119.91	1047	1047	0.0016	7.0716	0	12619000
sp|P01889|1B07_HUMAN;sp|Q31610|1B81_HUMAN;sp|P30486|1B48_HUMAN;sp|P13747|HLAE_HUMAN	1	0	4	13.8	6.1	3	40.46	362	362;362;362;358	0.0044346	6.1734	0	12537000
sp|Q96SW2|CRBN_HUMAN	1	0	1	2.9	2.9	2.9	50.545	442	442	0.0016155	7.1254	0	12469000
sp|P31025|LCN1_HUMAN;sp|Q5VSP4|LC1L1_HUMAN	2	2	0	12.5	12.5	12.5	19.25	176	176;162	0	12.6	12405000	0
sp|Q01844|EWS_HUMAN	1	0	1	2.3	2.3	2.3	68.477	656	656	0.0016194	7.1533	0	12385000
sp|Q9UBM7|DHCR7_HUMAN	2	0	2	5.1	5.1	5.1	54.489	475	475	0	14.702	0	12328000
sp|Q8IUS5|EPHX4_HUMAN	2	0	2	7.7	7.7	7.7	42.324	362	362	0.00087108	10.667	0	12310000
sp|Q6ZRV2|FA83H_HUMAN	2	0	2	2.9	2.9	2.9	127.12	1179	1179	0	11.159	0	12224000
sp|Q8N7H5|PAF1_HUMAN	2	0	2	5.1	5.1	5.1	59.975	531	531	0	13.614	0	12158000
sp|O94966|UBP19_HUMAN	2	0	2	3.5	3.5	3.5	145.65	1318	1318	0	20.397	0	12094000
sp|P67870|CSK2B_HUMAN	1	0	1	5.1	5.1	5.1	24.942	215	215	0.00083822	7.9645	0	12082000
sp|Q9Y6K0|CEPT1_HUMAN	2	0	2	5.3	5.3	5.3	46.553	416	416	0	12.226	0	12039000
sp|Q6UN15|FIP1_HUMAN	3	2	1	8.2	8.2	8.2	66.526	594	594	0	21.98	6115100	5913400
sp|Q6P5R6|RL22L_HUMAN	1	0	3	17.2	9.8	9.8	14.606	122	122	0.00084962	8.7826	0	11978000
sp|Q504T8|MIDN_HUMAN	3	0	3	6.8	6.8	6.8	49.212	468	468	0	17.156	0	11967000
sp|Q9UH62|ARMX3_HUMAN	2	0	2	5.5	5.5	5.5	42.5	379	379	0	12.295	0	11948000
sp|A7KAX9|RHG32_HUMAN	2	0	2	1.9	1.9	1.9	230.53	2087	2087	0	12.713	0	11930000
sp|Q9Y2R0|COA3_HUMAN	2	0	2	17.9	17.9	17.9	11.731	106	106	0	11.359	0	11910000
sp|Q9BZV1|UBXN6_HUMAN	2	0	2	5.9	5.9	5.9	49.753	441	441	0	12.794	0	11839000
sp|Q9HCU5|PREB_HUMAN	2	0	2	7.4	7.4	7.4	45.468	417	417	0	16.711	0	11783000
sp|Q9Y5Y5|PEX16_HUMAN	2	0	2	6	6	6	38.628	336	336	0	10.909	0	11720000
sp|Q9GZS3|WDR61_HUMAN	3	0	3	11.8	11.8	11.8	33.58	305	305	0	20.241	0	11697000
sp|Q1KMD3|HNRL2_HUMAN	2	0	2	2.1	2.1	2.1	85.104	747	747	0	11.107	0	11641000
sp|Q969M3|YIPF5_HUMAN	1	0	1	4.7	4.7	4.7	27.989	257	257	0.00085106	8.9874	0	11566000
sp|Q9Y3B3|TMED7_HUMAN	1	0	1	4.5	4.5	4.5	25.171	224	224	0.00081433	7.2535	0	11467000
sp|P62857|RS28_HUMAN	2	1	2	46.4	46.4	46.4	7.8409	69	69	0	12.136	1328300	10130000
sp|Q6UUV7|CRTC3_HUMAN	2	1	1	7.8	7.8	7.8	66.958	619	619	0	19.693	1528500	9923400
sp|Q9P0S2|COX16_HUMAN	1	0	1	18.9	18.9	18.9	12.293	106	106	0.0079768	6.0599	0	11437000
sp|P11172|UMPS_HUMAN	1	0	1	4.2	4.2	4.2	52.221	480	480	0.00084746	8.6086	0	11436000
sp|Q12981|SEC20_HUMAN	1	0	1	3.9	3.9	3.9	26.132	228	228	0.0093727	6.0276	0	11406000
sp|O43683|BUB1_HUMAN	2	0	2	1.6	1.6	1.6	122.37	1085	1085	0	11.69	0	11389000
sp|Q7Z4R8|CF120_HUMAN	1	0	1	14.1	14.1	14.1	20.772	191	191	0	14.668	0	11376000
sp|P46781|RS9_HUMAN	2	0	2	10.8	10.8	10.8	22.591	194	194	0	12.096	0	11354000
sp|Q9Y6Y0|NS1BP_HUMAN	2	0	2	3.1	3.1	3.1	71.729	642	642	0	11.354	0	11329000
sp|P61923|COPZ1_HUMAN	1	0	1	13	13	13	20.198	177	177	0.00084459	8.4205	0	11298000
sp|Q8N8L6|ARL10_HUMAN	1	0	1	4.5	4.5	4.5	27.459	244	244	0.0030558	6.4605	0	11277000
sp|Q9Y6G9|DC1L1_HUMAN	1	0	1	2.3	2.3	2.3	56.578	523	523	0.005132	6.116	0	11264000
sp|P51970|NDUA8_HUMAN	1	0	1	10.5	10.5	10.5	20.105	172	172	0.0008547	9.424	0	11184000
sp|O94973|AP2A2_HUMAN;sp|O95782|AP2A1_HUMAN	2	0	2	3.5	3.5	3.5	103.96	939	939;977	0	13.919	0	11132000
sp|Q14191|WRN_HUMAN	2	0	2	1.4	1.4	1.4	162.46	1432	1432	0	10.897	0	11121000
sp|Q6IA86|ELP2_HUMAN	2	0	2	3.1	3.1	3.1	92.499	826	826	0	12.403	0	11066000
sp|Q8WWB7|GLMP_HUMAN	1	0	1	6.4	6.4	6.4	43.864	406	406	0.00085324	9.3537	0	10995000
sp|Q63ZY3|KANK2_HUMAN	2	0	2	2.7	2.7	2.7	91.173	851	851	0	11.21	0	10977000
sp|A6NED2|RCCD1_HUMAN	1	0	1	3.2	3.2	3.2	40.078	376	376	0.0015711	6.781	0	10962000
sp|Q96ED9|HOOK2_HUMAN	1	0	1	1.7	1.7	1.7	83.206	719	719	0.001581	6.8928	0	10774000
sp|Q96N67|DOCK7_HUMAN	2	0	2	1.2	1.2	1.2	242.56	2140	2140	0	12.778	0	10732000
sp|Q96T17|MA7D2_HUMAN	3	2	1	7	7	7	81.964	732	732	0	17.304	3745400	6971300
sp|Q9H147|TDIF1_HUMAN	2	0	2	8.8	8.8	8.8	37.013	329	329	0	11.301	0	10688000
sp|Q70EL1|UBP54_HUMAN	2	0	2	1.7	1.7	1.7	187.39	1684	1684	0	13.005	0	10642000
sp|Q9C0D9|EPT1_HUMAN	1	0	1	4.5	4.5	4.5	45.228	397	397	0	13.197	0	10628000
sp|P29692|EF1D_HUMAN	2	1	1	9.6	9.6	9.6	31.121	281	281	0	14.829	4337500	6286000
sp|Q07864|DPOE1_HUMAN	2	0	2	1	1	1	261.51	2286	2286	0	11.858	0	10582000
sp|Q9Y6A9|SPCS1_HUMAN	1	0	1	16.7	16.7	16.7	11.805	102	102	0.001576	6.8426	0	10562000
sp|P62847|RS24_HUMAN	1	0	1	9	9	9	15.423	133	133	0.0016116	7.111	0	10558000
sp|Q9NQT4|EXOS5_HUMAN	2	0	2	14.5	14.5	14.5	25.249	235	235	0	10.985	0	10556000
sp|Q8IYL2|TRM44_HUMAN	2	0	2	4.4	4.4	4.4	84.628	757	757	0	17.368	0	10454000
sp|Q8TB52|FBX30_HUMAN	2	0	2	3	3	3	82.303	745	745	0	15.346	0	10429000
sp|Q8WTW3|COG1_HUMAN	2	0	2	2.2	2.2	2.2	108.98	980	980	0	14.109	0	10391000
sp|Q9P287|BCCIP_HUMAN	1	0	1	7.3	7.3	7.3	35.979	314	314	0	20.703	0	10341000
sp|P62820|RAB1A_HUMAN	1	0	2	12.2	12.2	8.3	22.677	205	205	0	12.935	0	10305000
sp|Q99595|TI17A_HUMAN	1	0	1	12.9	12.9	12.9	18.023	171	171	0.00084175	8.115	0	10138000
sp|Q9UJX4|APC5_HUMAN	2	0	2	2.9	2.9	2.9	85.076	755	755	0	13.84	0	10130000
sp|Q6P444|MTFR2_HUMAN	1	0	1	4.7	4.7	4.7	43.384	385	385	0.00084674	8.5739	0	9985800
sp|P48729|KC1A_HUMAN	1	0	1	4.5	4.5	4.5	38.914	337	337	0.0023456	6.7218	0	9956100
sp|P62995|TRA2B_HUMAN	1	1	1	3.5	3.5	3.5	33.665	288	288	0.0023184	6.5652	1525200	8394300
sp|Q8N5F7|NKAP_HUMAN;sp|Q5M9Q1|NKAPL_HUMAN	3	3	0	13.3	13.3	13.3	47.138	415	415;402	0	19.699	9840400	0
sp|P60660|MYL6_HUMAN;sp|P14649|MYL6B_HUMAN	1	0	1	7.3	7.3	7.3	16.93	151	151;208	0.00082919	7.5518	0	9809100
sp|Q92973|TNPO1_HUMAN	1	0	1	1.3	1.3	1.3	102.35	898	898	0.00082237	7.3994	0	9805700
sp|Q9HC07|TM165_HUMAN	1	0	1	8.6	8.6	8.6	34.905	324	324	0.00085985	9.9313	0	9798600
sp|P62873|GBB1_HUMAN	1	0	2	8.2	5.3	5.3	37.377	340	340	0	24.285	0	9729800
sp|O76071|CIAO1_HUMAN	2	0	2	8.8	8.8	8.8	37.84	339	339	0	12.439	0	9698200
sp|Q5SQN1|SNP47_HUMAN	2	0	2	4.5	4.5	4.5	52.562	464	464	0	11.176	0	9678600
sp|O15379|HDAC3_HUMAN	1	0	1	3.7	3.7	3.7	48.847	428	428	0.00083126	7.6007	0	9607200
sp|Q9UJC3|HOOK1_HUMAN	3	0	3	4.7	4.7	4.7	84.647	728	728	0	17.965	0	9563600
sp|Q8NEY8|PPHLN_HUMAN	2	0	2	4.1	4.1	4.1	52.736	458	458	0	13.9	0	9542900
sp|Q9GZM5|YIPF3_HUMAN	1	0	1	3.1	3.1	3.1	38.247	350	350	0.00081566	7.2608	0	9540200
sp|Q00535|CDK5_HUMAN	1	0	2	6.8	4.1	4.1	33.304	292	292	0.0058267	6.0807	0	9524500
sp|O95456|PSMG1_HUMAN	1	0	1	4.9	4.9	4.9	32.854	288	288	0.00082372	7.4481	0	9481800
sp|Q8TB36|GDAP1_HUMAN	2	0	2	7.3	7.3	7.3	41.345	358	358	0	13.642	0	9447600
sp|O75122|CLAP2_HUMAN	2	0	2	1.8	1.8	1.8	141.06	1294	1294	0	11.435	0	9332900
sp|Q969E2|SCAM4_HUMAN	1	0	1	4.8	4.8	4.8	25.728	229	229	0.00083752	7.9139	0	9320900
sp|P50750|CDK9_HUMAN	1	0	2	5.1	3	3	42.777	372	372	0.0030465	6.4334	0	9289900
sp|Q9P2I0|CPSF2_HUMAN	1	0	1	1.7	1.7	1.7	88.486	782	782	0.0016013	7.0729	0	9263100
sp|Q86SQ9|DHDDS_HUMAN	2	0	2	6.9	6.9	6.9	38.657	333	333	0	13.065	0	9210200
sp|P33981|TTK_HUMAN	2	0	2	2.6	2.6	2.6	97.071	857	857	0	11.497	0	9207400
sp|Q96EP5|DAZP1_HUMAN	1	0	1	5.2	5.2	5.2	43.383	407	407	0.002331	6.6176	0	9199500
sp|Q9Y2W6|TDRKH_HUMAN	1	0	1	2.7	2.7	2.7	62.045	561	561	0.0016142	7.1192	0	9198600
sp|P18583|SON_HUMAN	1	1	1	0.4	0.4	0.4	263.83	2426	2426	0.0037481	6.2598	2313600	6876700
sp|Q8N3C0|ASCC3_HUMAN	2	0	2	1	1	1	251.46	2202	2202	0	10.961	0	9183000
sp|Q92968|PEX13_HUMAN	1	0	1	2.5	2.5	2.5	44.129	403	403	0.0023166	6.5627	0	9160200
sp|P50897|PPT1_HUMAN	1	0	1	7.8	7.8	7.8	34.193	306	306	0	11.431	0	9125400
sp|P15735|PHKG2_HUMAN	2	0	2	7.6	7.6	7.6	46.442	406	406	0	15.112	0	8954700
sp|Q9HC77|CENPJ_HUMAN	1	0	1	1	1	1	153	1338	1338	0.00085034	8.9665	0	8913500
sp|Q96MH6|TMM68_HUMAN	1	0	1	4	4	4	37.424	324	324	0.0051245	6.1092	0	8855600
sp|P13804|ETFA_HUMAN	1	0	1	5.7	5.7	5.7	35.079	333	333	0.00083963	8.0734	0	8819100
sp|O75155|CAND2_HUMAN	1	0	1	1.1	1.1	1.1	135.25	1236	1236	0	12.642	0	8814200
sp|Q8N2U0|TM256_HUMAN	1	0	1	8	8	8	11.741	113	113	0.0023529	6.7529	0	8739200
sp|Q58A45|PAN3_HUMAN	2	1	1	6.7	6.7	6.7	95.612	887	887	0	11.859	2297200	6427700
sp|Q96E39|RMXL1_HUMAN;sp|P38159|RBMX_HUMAN	1	0	1	3.3	3.3	3.3	42.141	390	390;391	0.0023024	6.4922	0	8707500
sp|P04181|OAT_HUMAN	2	0	2	4.8	4.8	4.8	48.534	439	439	0	11.634	0	8684500
sp|Q9BRJ6|CG050_HUMAN	1	0	1	6.2	6.2	6.2	22.083	194	194	0.001586	6.976	0	8619500
sp|P09874|PARP1_HUMAN	2	2	0	2.7	2.7	2.7	113.08	1014	1014	0	13.538	8618500	0
sp|P55265|DSRAD_HUMAN	2	1	1	2.1	2.1	2.1	136.06	1226	1226	0	11.921	1848200	6743700
sp|P29401|TKT_HUMAN	1	0	1	3.5	3.5	3.5	67.877	623	623	0.00085911	9.8984	0	8576400
sp|Q9UPR3|SMG5_HUMAN	1	0	1	1.1	1.1	1.1	113.93	1016	1016	0.003785	6.364	0	8560700
sp|Q17RY0|CPEB4_HUMAN;sp|Q7Z5Q1|CPEB2_HUMAN;sp|Q8NE35|CPEB3_HUMAN	2	0	2	3.8	3.8	3.8	80.151	729	729;589;698	0	14.595	0	8528600
sp|Q9H9Y4|GPN2_HUMAN	1	0	1	6.8	6.8	6.8	34.56	310	310	0.00087032	10.65	0	8499200
sp|Q9Y3D7|TIM16_HUMAN	1	0	1	18.4	18.4	18.4	13.825	125	125	0	80.939	0	8481300
sp|P08236|BGLR_HUMAN	2	0	2	3.2	3.2	3.2	74.731	651	651	0.0008673	10.524	0	8479900
sp|P06744|G6PI_HUMAN	1	0	1	2	2	2	63.146	558	558	0.00081699	7.3111	0	8427000
sp|Q06265|EXOS9_HUMAN	2	0	2	6.2	6.2	6.2	48.948	439	439	0	12.706	0	8404100
sp|Q9BRP4|PAAF1_HUMAN	2	0	2	4.6	4.6	4.6	42.19	392	392	0	11.904	0	8370100
sp|Q9Y2Z0|SGT1_HUMAN	1	0	1	3.3	3.3	3.3	41.024	365	365	0.00083195	7.6229	0	8366200
sp|Q99873|ANM1_HUMAN	1	0	1	4.3	4.3	4.3	42.461	371	371	0.0044379	6.174	0	8361600
sp|P84098|RL19_HUMAN	2	1	1	13.3	13.3	13.3	23.466	196	196	0	13.585	1890700	6415900
sp|Q9H7Z7|PGES2_HUMAN	1	0	1	7.2	7.2	7.2	41.943	377	377	0	11.996	0	8288900
sp|Q9NR56|MBNL1_HUMAN	1	1	1	2.8	2.8	2.8	41.817	388	388	0.0016129	7.1141	1808600	6450200
sp|Q9NPD3|EXOS4_HUMAN	4	1	3	17.1	17.1	17.1	26.383	245	245	0	23.566	0	8253800
sp|Q8IWC1|MA7D3_HUMAN	2	0	2	2.5	2.5	2.5	98.428	876	876	0	12.986	0	8250600
sp|Q9P2N5|RBM27_HUMAN	2	2	1	2.2	2.2	2.2	118.72	1060	1060	0	13.46	3145900	5102000
sp|Q16795|NDUA9_HUMAN	1	0	1	3.2	3.2	3.2	42.509	377	377	0.0015898	6.9891	0	8170900
sp|Q9NX70|MED29_HUMAN	1	0	1	8.5	8.5	8.5	21.073	200	200	0	23.126	0	8092600
sp|Q8NF37|PCAT1_HUMAN	1	0	1	1.9	1.9	1.9	59.151	534	534	0.0023401	6.6607	0	8062600
sp|Q96EC8|YIPF6_HUMAN	1	0	1	5.9	5.9	5.9	26.256	236	236	0.0015974	7.033	0	7966400
sp|P33897|ABCD1_HUMAN	2	0	2	3.5	3.5	3.5	82.936	745	745	0	13.96	0	7893400
sp|P10620|MGST1_HUMAN	1	0	1	7.7	7.7	7.7	17.598	155	155	0.00086059	10.091	0	7890800
sp|Q9Y5X1|SNX9_HUMAN	1	0	1	2.4	2.4	2.4	66.591	595	595	0.0058352	6.0818	0	7864600
sp|Q9Y320|TMX2_HUMAN	1	0	1	4.1	4.1	4.1	34.037	296	296	0.0044743	6.2167	0	7846400
sp|P27348|1433T_HUMAN	1	0	3	12.7	5.7	5.7	27.764	245	245	0	23.064	0	7831000
sp|O15360|FANCA_HUMAN	2	0	2	1.4	1.4	1.4	162.77	1455	1455	0.00086881	10.591	0	7822800
sp|Q13610|PWP1_HUMAN	1	0	1	3	3	3	55.827	501	501	0.0015748	6.8423	0	7776100
sp|Q8N1S5|S39AB_HUMAN	1	0	1	5.6	5.6	5.6	35.396	342	342	0.0016103	7.1008	0	7701100
sp|Q8N4V1|MMGT1_HUMAN	1	0	1	8.4	8.4	8.4	14.686	131	131	0.00083403	7.6374	0	7696600
sp|Q9H269|VPS16_HUMAN	1	0	1	1.5	1.5	1.5	94.693	839	839	0.0016181	7.1533	0	7692900
sp|Q9NPI6|DCP1A_HUMAN	1	0	1	2.1	2.1	2.1	63.278	582	582	0.00085179	9.0497	0	7635700
sp|P84103|SRSF3_HUMAN	1	0	1	12.8	12.8	12.8	19.329	164	164	0.00084317	8.1696	0	7596700
sp|Q8NFH3|NUP43_HUMAN	1	0	1	4.5	4.5	4.5	42.15	380	380	0	18.318	0	7571100
sp|P53814|SMTN_HUMAN	2	0	2	2.1	2.1	2.1	99.058	917	917	0	11.327	0	7549000
sp|Q96FJ2|DYL2_HUMAN	1	0	2	27	14.6	14.6	10.35	89	89	0.00082645	7.5193	0	7527800
sp|Q86VR2|RETR3_HUMAN	1	0	1	3.2	3.2	3.2	51.396	466	466	0.0008285	7.5369	0	7407700
sp|P11387|TOP1_HUMAN	2	0	2	2.6	2.6	2.6	90.725	765	765	0	14.043	0	7356600
sp|Q96B26|EXOS8_HUMAN	1	0	1	4	4	4	30.039	276	276	0.0015911	7.0004	0	7324600
sp|Q86XL3|ANKL2_HUMAN	1	0	1	1.9	1.9	1.9	104.11	938	938	0.0051395	6.1198	0	7318700
sp|P49591|SYSC_HUMAN	1	0	1	2.5	2.5	2.5	58.777	514	514	0.0030441	6.4258	0	7302000
sp|Q9BSR8|YIPF4_HUMAN	1	0	1	5.3	5.3	5.3	27.082	244	244	0.0023346	6.6338	0	7201600
sp|P55957|BID_HUMAN	1	0	1	5.6	5.6	5.6	21.994	195	195	0.0037679	6.3104	0	7172600
sp|P33992|MCM5_HUMAN	3	0	3	6.4	6.4	6.4	82.285	734	734	0	18.785	0	7169800
sp|Q9HCE1|MOV10_HUMAN	1	0	1	1.3	1.3	1.3	113.67	1003	1003	0.00081037	7.1903	0	7154400
sp|Q9NUJ3|T11L1_HUMAN	1	0	1	2.6	2.6	2.6	57.034	509	509	0.0023041	6.4992	0	7151600
sp|P51809|VAMP7_HUMAN	1	0	1	4.1	4.1	4.1	24.935	220	220	0.0037509	6.2639	0	7129600
sp|Q9Y3B9|RRP15_HUMAN	1	0	1	3.9	3.9	3.9	31.484	282	282	0.00083893	7.9722	0	7048800
sp|Q8ND04|SMG8_HUMAN	2	0	2	2.3	2.3	2.3	109.68	991	991	0	13.732	0	7042600
sp|Q9Y295|DRG1_HUMAN	2	1	1	6.8	6.8	6.8	40.542	367	367	0	11.514	1395800	5622700
sp|Q9UNS2|CSN3_HUMAN	1	0	1	2.8	2.8	2.8	47.873	423	423	0.00086505	10.493	0	6973900
sp|O95136|S1PR2_HUMAN	1	1	0	3.1	3.1	3.1	38.867	353	353	0.0016064	7.0905	6965100	0
sp|Q5SNT2|TM201_HUMAN	2	0	2	2.9	2.9	2.9	72.235	666	666	0	11.508	0	6956600
sp|Q8TCG1|CIP2A_HUMAN	2	0	2	2	2	2	102.18	905	905	0.00086806	10.567	0	6948800
sp|Q13573|SNW1_HUMAN	2	0	2	4.3	4.3	4.3	61.494	536	536	0	11.866	0	6930000
sp|Q6NUQ4|TM214_HUMAN	2	0	2	2.6	2.6	2.6	77.15	689	689	0	12.771	0	6859400
sp|O43502|RA51C_HUMAN	1	0	1	3.2	3.2	3.2	42.189	376	376	0.000819	7.3215	0	6851600
sp|Q5K4L6|S27A3_HUMAN	2	0	2	3.3	3.3	3.3	78.643	730	730	0	11.376	0	6847100
sp|P28340|DPOD1_HUMAN	2	0	2	1.6	1.6	1.6	123.63	1107	1107	0	11.007	0	6801300
sp|Q643R3|LPCT4_HUMAN	1	0	1	6.1	6.1	6.1	57.218	524	524	0.0008658	10.508	0	6758700
sp|P53004|BIEA_HUMAN	1	0	1	3.4	3.4	3.4	33.428	296	296	0.0044843	6.2293	0	6683500
sp|P52948|NUP98_HUMAN	2	1	1	1.3	1.3	1.3	197.58	1817	1817	0	11.421	1590700	5061200
sp|P63151|2ABA_HUMAN	1	0	1	2.7	2.7	2.7	51.691	447	447	0.0023095	6.5306	0	6617600
sp|O95168|NDUB4_HUMAN	1	0	1	7.8	7.8	7.8	15.208	129	129	0.0030581	6.462	0	6568100
sp|Q9P2F8|SI1L2_HUMAN;sp|O43166|SI1L1_HUMAN	1	0	1	0.8	0.8	0.8	190.44	1722	1722;1804	0.00083682	7.7665	0	6567900
sp|O43847|NRDC_HUMAN	1	0	1	1	1	1	131.7	1151	1151	0.0030534	6.4555	0	6468000
sp|Q08380|LG3BP_HUMAN	1	0	1	3.2	3.2	3.2	65.33	585	585	0	18.639	0	6395600
sp|Q8N720|ZN655_HUMAN	1	0	1	2.4	2.4	2.4	57.406	491	491	0.00084246	8.1609	0	6329200
sp|Q5BKZ1|ZN326_HUMAN	1	1	1	2.7	2.7	2.7	65.653	582	582	0.0015736	6.8135	0	6325200
sp|Q6NUK1|SCMC1_HUMAN	1	0	1	2.7	2.7	2.7	53.354	477	477	0.0015785	6.8481	0	6316500
sp|O14653|GOSR2_HUMAN	2	0	2	9.9	9.9	9.9	24.775	212	212	0	12.891	0	6280300
sp|Q6P474|PDXD2_HUMAN;sp|Q6P996|PDXD1_HUMAN	1	0	1	2.3	2.3	2.3	51.809	469	469;788	0.0015798	6.8632	0	6267300
sp|Q9UKV5|AMFR_HUMAN	1	0	1	1.6	1.6	1.6	72.995	643	643	0.0016077	7.095	0	6220100
sp|Q05086|UBE3A_HUMAN	1	0	1	1.5	1.5	1.5	100.69	875	875	0.0023059	6.5001	0	6153000
sp|P61158|ARP3_HUMAN	1	0	1	2.9	2.9	2.9	47.371	418	418	0.0015886	6.989	0	6117200
sp|P61964|WDR5_HUMAN	2	1	1	7.2	7.2	7.2	36.588	334	334	0	12.589	6110500	0
sp|Q9H2U1|DHX36_HUMAN	2	0	2	2.3	2.3	2.3	114.76	1008	1008	0	14.587	0	6102600
sp|Q96KC2|ARL5B_HUMAN	1	0	1	5.6	5.6	5.6	20.374	179	179	0.0037622	6.2976	0	6093700
sp|Q9BU02|THTPA_HUMAN	1	0	1	4.8	4.8	4.8	25.566	230	230	0.0023419	6.6657	0	6074800
sp|O43172|PRP4_HUMAN	1	0	1	1.9	1.9	1.9	58.449	522	522	0.0023328	6.6189	0	6060000
sp|O95801|TTC4_HUMAN	1	0	1	2.8	2.8	2.8	44.678	387	387	0.0015848	6.9411	0	6038000
sp|Q9Y3Q3|TMED3_HUMAN	1	0	1	4.6	4.6	4.6	24.777	217	217	0.0079652	6.0549	0	5993000
sp|Q12907|LMAN2_HUMAN	1	0	1	3.1	3.1	3.1	40.228	356	356	0.0086831	6.0439	0	5955600
sp|Q8IZ52|CHSS2_HUMAN	2	0	2	2.2	2.2	2.2	85.466	775	775	0	11.252	0	5786900
sp|Q9UBB6|NCDN_HUMAN	1	0	1	1.6	1.6	1.6	78.863	729	729	0.00084531	8.4722	0	5777100
sp|Q969V3|NCLN_HUMAN	1	0	1	3	3	3	62.974	563	563	0.00085543	9.4467	0	5775100
sp|Q9H0S4|DDX47_HUMAN	2	0	2	6.8	6.8	6.8	50.646	455	455	0	12.815	0	5732000
sp|Q96DF8|ESS2_HUMAN	1	0	1	2.5	2.5	2.5	52.567	476	476	0.0015936	7.0148	0	5691000
sp|P04920|B3A2_HUMAN	1	0	1	0.7	0.7	0.7	137.01	1241	1241	0.0058309	6.0812	0	5613200
sp|Q92896|GSLG1_HUMAN	1	0	1	1.3	1.3	1.3	134.55	1179	1179	0.00085616	9.4523	0	5576400
sp|Q4KWH8|PLCH1_HUMAN	1	0	1	0.7	0.7	0.7	189.22	1693	1693	0.0030326	6.3932	0	5480300
sp|Q9Y3A6|TMED5_HUMAN	1	0	1	3.9	3.9	3.9	26.005	229	229	0.0037793	6.356	0	5449000
sp|Q969Q6|P2R3C_HUMAN	1	0	1	2.4	2.4	2.4	53.315	453	453	0.0044183	6.1461	0	5395800
sp|O43684|BUB3_HUMAN	1	0	1	4	4	4	37.154	328	328	0.0016051	7.0817	0	5392600
sp|P62834|RAP1A_HUMAN;sp|P61224|RAP1B_HUMAN;sp|A6NIZ1|RP1BL_HUMAN	1	0	1	7.6	7.6	7.6	20.987	184	184;184;184	0.00083264	7.6262	0	5383500
sp|Q01780|EXOSX_HUMAN	1	0	1	1.2	1.2	1.2	100.83	885	885	0.004415	6.1425	0	5352600
sp|Q9H0E3|SP130_HUMAN	1	0	1	1	1	1	110.32	1048	1048	0.0037707	6.3246	0	5316600
sp|Q14694|UBP10_HUMAN	1	0	1	1.5	1.5	1.5	87.133	798	798	0.0037566	6.2766	0	5297100
sp|Q9UQN3|CHM2B_HUMAN	1	0	1	4.7	4.7	4.7	23.906	213	213	0.0051433	6.1228	0	5250200
sp|Q9H0U9|TSYL1_HUMAN	1	0	1	2.5	2.5	2.5	49.192	437	437	0.0023274	6.6049	0	5147500
sp|Q9BTY2|FUCO2_HUMAN	1	0	1	2.8	2.8	2.8	54.066	467	467	0.0030628	6.4789	0	5139700
sp|Q03112|MECOM_HUMAN;sp|Q9HAZ2|PRD16_HUMAN	1	0	1	0.8	0.8	0.8	138.13	1230	1230;1276	0.0016168	7.1295	0	5055000
sp|O15355|PPM1G_HUMAN	2	0	2	4.4	4.4	4.4	59.271	546	546	0	11.662	0	4944400
sp|Q9BZE1|RM37_HUMAN	1	0	1	4.3	4.3	4.3	48.117	423	423	0.0044543	6.2073	0	4909400
sp|Q9H300|PARL_HUMAN	1	0	1	3.4	3.4	3.4	42.19	379	379	0.0015723	6.8112	0	4865700
sp|Q8NBM4|UBAC2_HUMAN	1	0	1	4.7	4.7	4.7	38.963	344	344	0.00086133	10.163	0	4833200
sp|Q9NSE4|SYIM_HUMAN	1	0	1	1.2	1.2	1.2	113.79	1012	1012	0.0008489	8.7596	0	4799800
sp|Q8WU76|SCFD2_HUMAN	2	0	2	3.1	3.1	3.1	75.126	684	684	0	11.817	0	4763400
sp|P23921|RIR1_HUMAN	2	0	2	3.5	3.5	3.5	90.069	792	792	0	10.842	0	4734900
sp|Q13123|RED_HUMAN	1	0	1	1.6	1.6	1.6	65.601	557	557	0.005117	6.0945	0	4661000
sp|Q8N726|ARF_HUMAN	1	0	1	14.4	14.4	14.4	13.903	132	132	0.0030303	6.3857	0	4655300
sp|Q92572|AP3S1_HUMAN	1	0	1	5.7	5.7	5.7	21.732	193	193	0.004451	6.1874	0	4517100
sp|Q9BV23|ABHD6_HUMAN	2	0	2	8.6	8.6	8.6	38.33	337	337	0	14.389	0	4516000
sp|Q6P2E9|EDC4_HUMAN	1	0	1	1.4	1.4	1.4	151.66	1401	1401	0.00082576	7.5013	0	4457400
sp|Q9BZF1|OSBL8_HUMAN	1	0	1	1.2	1.2	1.2	101.19	889	889	0.0023383	6.6567	0	4446300
sp|Q9UHW5|GPN3_HUMAN	2	0	2	9.2	9.2	9.2	32.761	284	284	0	11.257	0	4446000
sp|Q9UHX1|PUF60_HUMAN	2	2	0	3.4	3.4	3.4	59.875	559	559	0	11.043	4445600	0
sp|P60228|EIF3E_HUMAN	1	0	1	2.9	2.9	2.9	52.22	445	445	0.0051471	6.1272	0	4445200
sp|Q15645|PCH2_HUMAN	1	0	1	3.2	3.2	3.2	48.55	432	432	0.0023474	6.7222	0	4388800
sp|P53634|CATC_HUMAN	1	0	1	4.8	4.8	4.8	51.853	463	463	0.00084104	8.1113	0	4370100
sp|Q96K37|S35E1_HUMAN	1	0	1	5.9	5.9	5.9	44.772	410	410	0	10.833	0	4239600
sp|Q9NR50|EI2BG_HUMAN	1	0	1	2.9	2.9	2.9	50.24	452	452	0.00081766	7.3118	0	4211500
sp|P56134|ATPK_HUMAN	1	0	1	13.8	13.8	13.8	10.918	94	94	0.00081301	7.2372	0	4005900
sp|Q9Y4E1|WAC2C_HUMAN;sp|Q641Q2|WAC2A_HUMAN	1	0	1	1	1	1	144.91	1320	1320;1341	0.0093525	6.0006	0	3998700
sp|P22087|FBRL_HUMAN;sp|A6NHQ2|FBLL1_HUMAN	1	0	1	3.4	3.4	3.4	33.784	321	321;334	0.0051132	6.0918	0	3979300
sp|Q9BW60|ELOV1_HUMAN	1	0	1	4.3	4.3	4.3	32.662	279	279	0.0030372	6.411	0	3945300
sp|Q8IWV7|UBR1_HUMAN	1	0	1	0.7	0.7	0.7	200.21	1749	1749	0.0015773	6.8481	0	3921300
sp|Q9BTY7|HGH1_HUMAN	1	0	1	2.6	2.6	2.6	42.129	390	390	0.0093593	6.0093	0	3887600
sp|O00233|PSMD9_HUMAN	1	0	1	4	4	4	24.682	223	223	0.0044248	6.1616	0	3867300
sp|P98179|RBM3_HUMAN	1	0	1	11.5	11.5	11.5	17.17	157	157	0.0030651	6.4825	0	3724900
sp|Q9H4H8|FA83D_HUMAN	1	0	1	1.5	1.5	1.5	64.424	585	585	0.004481	6.2289	0	3667000
sp|Q15649|ZNHI3_HUMAN	1	0	1	5.8	5.8	5.8	17.607	155	155	0.0093795	6.0279	0	3607000
sp|Q6SZW1|SARM1_HUMAN	1	0	1	1.4	1.4	1.4	79.387	724	724	0.009366	6.0239	0	3591800
sp|Q93074|MED12_HUMAN	1	0	1	0.6	0.6	0.6	243.08	2177	2177	0.0023292	6.6059	0	3544800
sp|Q15428|SF3A2_HUMAN	2	1	1	5.8	5.8	5.8	49.255	464	464	0	13.337	0	3491000
sp|Q9NW68|BSDC1_HUMAN	1	0	1	2.6	2.6	2.6	47.163	430	430	0.0065455	6.0749	0	3468800
sp|Q9Y2K2|SIK3_HUMAN	1	1	0	1.8	1.8	1.8	144.85	1321	1321	0	36.582	3464300	0
sp|O00217|NDUS8_HUMAN	1	0	1	5.7	5.7	5.7	23.705	210	210	0.00082305	7.4365	0	3455000
sp|Q8IZH2|XRN1_HUMAN	1	0	1	0.7	0.7	0.7	194.1	1706	1706	0.0030395	6.4171	0	3422200
sp|Q13895|BYST_HUMAN	1	0	1	2.1	2.1	2.1	49.601	437	437	0.0044709	6.2167	0	3398000
sp|Q8TEV9|SMCR8_HUMAN	2	0	2	2.3	2.3	2.3	105.02	937	937	0	11.069	0	3395800
sp|Q5VZ89|DEN4C_HUMAN	1	0	1	0.6	0.6	0.6	212.71	1909	1909	0.0093458	5.9999	0	3372900
sp|Q99613|EIF3C_HUMAN;sp|B5ME19|EIFCL_HUMAN	1	0	1	1.2	1.2	1.2	105.34	913	913;914	0.0044215	6.1614	0	3348300
sp|Q96I24|FUBP3_HUMAN	1	0	1	2.4	2.4	2.4	61.64	572	572	0.00082781	7.5259	0	3110600
sp|Q13435|SF3B2_HUMAN	2	1	1	3.4	3.4	3.4	100.23	895	895	0	13.313	2987500	0
sp|Q9UBS3|DNJB9_HUMAN	1	0	1	6.3	6.3	6.3	25.518	223	223	0.0030675	6.486	0	2975500
sp|Q9Y3D9|RT23_HUMAN	1	0	1	5.3	5.3	5.3	21.77	190	190	0.00081235	7.2322	0	2959300
sp|O75592|MYCB2_HUMAN	1	1	0	0.4	0.4	0.4	513.63	4678	4678	0.00082713	7.5254	2697200	0
sp|Q9GZV5|WWTR1_HUMAN	1	1	0	4.8	4.8	4.8	44.101	400	400	0.004461	6.2082	2691100	0
sp|Q9H1E5|TMX4_HUMAN	1	0	1	3.7	3.7	3.7	38.952	349	349	0.0044444	6.1833	0	2599500
sp|O96005|CLPT1_HUMAN	1	0	1	1.5	1.5	1.5	76.096	669	669	0.0044643	6.211	0	2454200
sp|Q6PIY7|GLD2_HUMAN	2	2	0	4.8	4.8	4.8	56.027	484	484	0	12.354	2441700	0
sp|Q99700|ATX2_HUMAN	1	1	0	1.3	1.3	1.3	140.28	1313	1313	0.00084034	8.0786	2304000	0
sp|P41162|ETV3_HUMAN	1	0	1	2.3	2.3	2.3	57.001	512	512	0.0051282	6.1143	0	2293600
sp|O14735|CDIPT_HUMAN	1	0	1	6.1	6.1	6.1	23.539	213	213	0.0015823	6.8999	0	2084200
sp|Q96ST3|SIN3A_HUMAN	2	1	2	1.7	1.7	1.7	145.17	1273	1273	0	13.138	1963600	0
sp|P31944|CASPE_HUMAN	2	1	1	8.3	8.3	8.3	27.679	242	242	0	11.627	1623100	0
sp|Q16778|H2B2E_HUMAN;sp|P06899|H2B1J_HUMAN;sp|Q8N257|H2B3B_HUMAN;sp|P33778|H2B1B_HUMAN;sp|P23527|H2B1O_HUMAN;sp|Q6DRA6|H2B2D_HUMAN;sp|Q6DN03|H2B2C_HUMAN	1	5	3	46	7.1	7.1	13.92	126	126;126;126;126;126;164;193	1	-2	1533100	0
sp|O75376|NCOR1_HUMAN	2	2	0	1.4	1.4	1.4	270.21	2440	2440	0	10.948	1409900	0
sp|P28482|MK01_HUMAN;sp|P27361|MK03_HUMAN	1	1	1	6.7	3.9	3.9	41.389	360	360;379	0.00083333	7.6369	1316400	0
sp|P63261|ACTG_HUMAN	1	12	22	73.3	4.5	4.5	41.792	375	375	0.00086356	10.418	1187300	0
sp|O60664|PLIN3_HUMAN	1	0	1	3.2	3.2	3.2	47.074	434	434	0	15.721	0	0
sp|Q96HR9|REEP6_HUMAN	1	0	1	6.2	6.2	6.2	23.418	211	211	0	12.2	0	0
sp|P61619|S61A1_HUMAN;sp|Q9H9S3|S61A2_HUMAN	2	0	2	4.4	4.4	4.4	52.264	476	476;476	0	11.222	0	0
sp|Q15051|IQCB1_HUMAN	2	0	2	2.8	2.8	2.8	68.928	598	598	0	11.216	0	0
sp|Q8WVV4|POF1B_HUMAN	1	0	1	3.4	3.4	3.4	68.064	589	589	0.00086281	10.282	0	0
sp|Q14165|MLEC_HUMAN	1	0	1	4.1	4.1	4.1	32.233	292	292	0.00086207	10.238	0	0
sp|Q3ZCQ8|TIM50_HUMAN	1	0	1	3.1	3.1	3.1	39.646	353	353	0.00083056	7.6007	0	0
sp|Q9H7E9|CH033_HUMAN	1	1	0	10	10	10	24.992	229	229	0.0015987	7.0598	0	0
sp|O75694|NU155_HUMAN	1	0	1	1.2	1.2	1.2	155.2	1391	1391	0.0015873	6.9807	0	0
sp|P60468|SC61B_HUMAN	1	0	1	15.6	15.6	15.6	9.9743	96	96	0.0023364	6.647	0	0
sp|Q8N6S4|AN13C_HUMAN	1	0	1	1.8	1.8	1.8	60.818	541	541	0.0023256	6.6015	0	0
sp|Q9UI09|NDUAC_HUMAN	1	0	1	6.2	6.2	6.2	17.114	145	145	0.002322	6.589	0	0
sp|P61006|RAB8A_HUMAN	1	0	1	5.8	5.8	5.8	23.668	207	207	0.0023112	6.5439	0	0
sp|P53396|ACLY_HUMAN	1	0	1	1	1	1	120.84	1101	1101	0.0030604	6.4713	0	0
sp|Q9H4K1|RIBC2_HUMAN	1	0	1	4.2	4.2	4.2	37.059	309	309	0.0030488	6.4497	0	0
sp|Q8N511|TM199_HUMAN	1	0	1	4.3	4.3	4.3	23.13	208	208	0.0037736	6.3353	0	0
sp|O43617|TPPC3_HUMAN	1	0	1	6.1	6.1	6.1	20.274	180	180	0.0037651	6.307	0	0
sp|Q93075|TATD2_HUMAN	1	0	1	2.1	2.1	2.1	85.022	761	761	0.0037594	6.2787	0	0
sp|Q6ZVX7|FBX50_HUMAN	1	1	1	4	4	4	30.847	275	275	0.0037538	6.2753	0	0
sp|Q5RI15|COX20_HUMAN	1	0	1	11.9	11.9	11.9	13.291	118	118	0.0037425	6.2495	0	0
sp|Q9UFF9|CNOT8_HUMAN	1	0	1	3.8	3.8	3.8	33.54	292	292	0.0037397	6.2349	0	0
sp|Q969F9|HPS3_HUMAN	1	0	1	1.1	1.1	1.1	113.73	1004	1004	0.0044676	6.2153	0	0
sp|Q8WUB2|F216A_HUMAN	1	1	0	4	4	4	30.792	273	273	0.0044477	6.1863	0	0
sp|P62308|RUXG_HUMAN;sp|A8MWD9|RUXGL_HUMAN	1	0	1	17.1	17.1	17.1	8.496	76	76;76	0.004428	6.1674	0	0
sp|Q8NBZ7|UXS1_HUMAN	1	1	0	2.4	2.4	2.4	47.576	420	420	0.0051357	6.1164	0	0
sp|Q8IYA2|C144C_HUMAN;sp|A2RUR9|C144A_HUMAN	1	1	1	1.1	1.1	1.1	143.11	1237	1237;1427	0.0051095	6.0911	0	0
sp|Q68CZ6|HAUS3_HUMAN	1	0	1	2	2	2	69.65	603	603	0.0065502	6.0753	0	0
sp|P12236|ADT3_HUMAN	1	0	7	22.5	4.4	4.4	32.866	298	298	0.007971	6.0574	0	0
sp|P24534|EF1B_HUMAN	1	1	0	5.8	5.8	5.8	24.763	225	225	0.0086705	6.035	0	0
sp|Q96EX3|WDR34_HUMAN	1	0	1	2.4	2.4	2.4	57.8	536	536	0.0093863	6.0316	0	0
sp|O15015|ZN646_HUMAN	1	0	1	0.7	0.7	0.7	200.76	1829	1829	1	-2	0	0

## Sheet: Fig 5
Fig 5a
	MFN1/2 activity
	MFN1	1.08477	0.915231
	MFN1+FUNDC2	0.452468	0.414198
	MFN2	0.800038	0.735362
	MFN2+FUNDC2	0.66992	0.83716

## Sheet: Fig 6
Fig6 a
	shNT	shFUNDC2	shFUNDC2+sgMFN1	shFUNDC2+sgMFN1+MFN1 WT	shFUNDC2+sgMFN1+MFN1 W239A	shFUNDC2+sgMFN2
	250	111	260	87	220	120
	242	89	278	78	230	110
Fig6 d
	Mito length
	shNT	shFUNDC2	shFUNDC2 shMFN1
	5	4.55	2.76
	1.28	1.09	2.78
	0.46	3.17	2.15
	1.18	5.47	2.03
	2.99	4.52	1.32
	0.55	2.27	2.67
	1.32	2.18	2.92
	2.92	2.14	2.49
	0.65	3.6	1.64
	0.7	4.52	1.34
	2.28	1.11	1.73
	2.11	1.92	0.62
	1.84	1.95	2.66
	2.63	0.41	0.62
	1.93	1.28	1.21
	0.86	2.11	0.96
	1.6	9.03	0.76
	3.27	2.12	0.57
	0.99	3.5	1.7
	1.58	8.26	3.2
	3.54	3.54	1.51
	1.08	9.18	2.4
	1.22	1.52	1.32
	0.96	3.64	0.52
	0.72	7.55	1.32
	0.96	1.12	1.63
	3.27	4.21	1.65
	2.01	2.85	2.41
	2.35	0.97	1.38
	0.95	0.76	0.58
	1.06	2.18	1.3
	0.64	5.41	1.27
	0.87	3.2	1.59
	0.99	4.72	0.82
	0.88	3.13	0.46
	1.34	6.82	1.01
	1.2	2.61	0.9
	1.2	3.8	1.18
	0.48	3.23	1.29
	2.52	2.52	1.16
	1.59	4.53	2.05
	0.47	4.19	1.4
	0.81	5.26	2.52
	1.17	3.13	1.69
	2.58	4.17	3.18
	0.59	1.64	1.08
	0.8	4.67	0.61
	1.97	4.72	2.22
	1.94	4.83	0.63
	1.79	3.72	0.79
Fig6 e
	ATP
	shNT	29.2088	31.6703	31.5223
	shFUNDC2	17.267	18.3721	17.4364
	shFUNDC2 shMFN1	35.1423	28.5914	34.6285
Fig6 f
		shNC					shFUNDC2					shFUNDC2+sgMFN1					shFUNDC2+sgMFN1+MFN1 WT					shFUNDC2+sgMFN1+MFN1 W239A
	Basal	6.95179	7.8163	9.75145	8.45415	6.52019	5.7069	5.27639	4.58073	6.1516	2.71488	8.20419	10.2186	8.17018	8.95657	9.2977	4.29497	4.41294	4.82984	3.60118	4.9864	12.2147	10.465	11.8182	13.6532	12.0566
	maxmal	8.53361	7.49268	12.752	11.2835	8.846	4.88397	4.51847	3.3929	5.40527	2.20224	8.62184	9.58518	8.04027	8.06746	7.36703	3.72368	3.32363	3.88096	3.08108	2.85475	11.3902	11.0811	11.2862	12.253	9.18298
Fig6 g
		shNC					shFUNDC2					shFUNDC2+sgMFN1					shFUNDC2+sgMFN1+MFN1 WT					shFUNDC2+sgMFN1+MFN1 W239A
	glycolysis	5.28784	5.32183	5.90768	5.66985	7.29047	2.80579	3.11341	3.83455	3.81609	4.04004	6.73992	5.32004	4.75521	5.42931	5.12572	3.82701	4.71695	3.26822	4.22998	3.29774	4.71966	5.09246	6.72666	5.89453	4.80361
	capacity	7.29814	7.47582	7.37031	8.47159	8.61074	4.37755	5.10457	5.88591	5.69172	6.32334	6.79641	8.41562	9.17517	8.39356	6.05045	5.44443	5.46588	5.12035	6.42674	3.96878	6.63882	7.13013	8.86752	7.32504	7.78396
Fig6 h		shNC					shFUNDC2					shFUNDC2+sgMFN1					shFUNDC2+sgMFN1+MFN1 WT					shFUNDC2+sgMFN1+MFN1 W239A
	basal	3.80039	3.12533	3.92845	3.71054	3.41221	2.94099	2.90259	1.97708	1.82129	2.53235	3.72836	4.23434	2.55231	3.15875	3.63232	2.9629	3.00288	1.97708	1.82129	2.14295	5.16169	4.97395	2.7734	3.52953	4.87212
	maxmal	15.0248	15.2718	13.0786	17.0584	15.2544	6.76605	6.1536	4.93188	8.30437	6.5545	15.2209	16.8388	17.3688	18.6557	17.5422	6.18135	6.49468	4.93819	3.46049	5.2392	17.8032	16.9401	17.4896	18.9752	17.9323

## Sheet: Fig 7
Fig 7e-g			shNC					shFUNDC2					shFUNDC2+sgMFN1
	ribose-5-phosphate	(M+0)	32204	27154	18396	17253	19410	22993	27420	28368	22935	19143	40260	34204	23423	28202	41432
		(M+5)	1449647	1366623	1658493	1694793	1662337	3350056	3343247	3788537	3282482	3576920	1857126	1807345	1860610	1785918	2079153
	sedoheptulose 7 phosphate	(M+0)	0	4206	4758	0	3462	2665	4802	3494	0	1561	6120	0	2824	2377	3716
		(M+7)	1521787	1572462	1341805	1497770	1504111	664188	781500	732112	668998	856899	1619693	1284720	1390551	1017835	1481016
	6-phospho-gluconate	(M+6)	1460524	1594241	1437912	1398768	1778718	2438818	2205078	2340214	2784931	2614860	1874449	1891548	2342876	1857112	2076253
	pyruvate	(M+0)	33800.5	35619.8	26419.3	73923.2	52083.2	58535.8	52587.2	29596.1	31412.3	50517.7	49857.5	30403.5	135667	53579.2	54797.2
		(M+3)	2196159	2027228	2146823	2641437	2633704	803222	1554622	796968	641067	853017	2866741	3079124	3232848	2299614	3250333
	lactate	(M+0)	2657627	2866289	2455245	2876471	3738305	3181959	2849436	2567799	2011591	2310518	2555337	2721485	2906194	2763979	2866089
		(M+3)	42856145	44508711	34536942	46750945	46110830	20654603	40262147	21300948	16830592	23182235	48233385	50035604	48079226	37811881	50466926
			shNC					shFUNDC2					shFUNDC2+sgMFN1
	glyceraldehdye-3 phosphate	(M+3)	2734292	2707792	989156	2204134	1909737	565270	641363	714229	514013	604868	1363361	1367981	2555031	1421477	1904682
	phosphoenolpyruvate	(M+0)	53665.6	55802.2	29305.1	52044.9	40709.4	17944.2	26448.8	21828.4	18128.2	20106.7	43645	23899	62777.3	35367.6	49988.9
		(M+3)	3697578	3306521	1810512	2649706	1897703	1588760	1976794	1006243	1576922	1390862	2344681	3056317	2584338	2568166	2867043
	a-KG	(M+0)	14346251	13470935	15430037	15920723	14499998	7419315	7728165	7732298	6908165	7358903	14030484	16162798	12627361	13883250	16453006
		(M+1)	1438552	1476572	1363462	1519722	1368312	813334	833909	844633	707004	880698	1390582	1587354	1492186	1264685	1647372
		(M+2)	9084921	9501372	9422748	9920087	9381505	4649046	5147393	5417404	4503903	5311249	8886631	10357069	9794566	8758086	10407189
		(M+3)	5286713	5595877	4879868	5258946	5083065	2491358	2744291	2913362	2217003	2921173	5037978	5550858	5556517	4706053	5710609
		(M+4)	9194248	9820741	8907677	8664361	9001996	3984447	4616135	4863557	3785209	5122162	8616822	10136185	9522930	8240866	10440642
		(M+5)	9548091	10298311	9248056	9949755	9575062	4000267	4244528	4654753	3554264	4455122	9221369	10385175	9890154	8616246	10757110
	fumarate	(M+0)	3251474	2792352	2954497	3348286	3028456	1886365	2059441	2282673	1988115	2415743	2800250	2883938	2896762	2898215	3394107
		(M+1)	596892	542698	451538	530742	515873	343395	370293	377965	319210	430909	453886	486456	537903	424581	547475
		(M+2)	2247884	2131006	1632401	1983251	1875635	1358148	1378252	1458815	1232457	1617477	1752023	1833128	1986582	1603875	2068639
		(M+3)	3571314	3551561	2930751	3314220	3098005	2322603	2484298	2501689	2146980	2740089	3003816	3166420	3232526	2931374	3669217
		(M+4)	2983577	2822126	2121312	2399152	2367407	1555329	1687761	1782623	1372474	1938683	2335181	2302484	2663769	2107268	2659744
	malate	(M+0)	11672711	9912725	10402939	11296321	10076076	6941570	7836056	7805861	6951865	8219326	9802901	9963102	10575784	9959536	11738388
		(M+1)	2005906	1838746	1572669	1798232	1622467	1051357	1341013	1406006	1097178	1426122	1632405	1708840	1869608	1429612	1850405
		(M+2)	7919644	6877845	5924038	7093223	6749407	4195554	5195970	5294185	4416743	5756894	6320824	6377469	7319907	5719042	7595196
		(M+3)	12012059	11405099	9502296	10422761	9830307	7039897	7722128	7957997	6666806	8944617	9827744	10026609	10650222	9293228	11753111
		(M+4)	9132667	8931099	7062111	7731134	7572818	5013171	5480055	5686161	4517701	6293610	7478894	7775003	7984493	6606907	8544648
	citrate	(M+0)	315308	283058	379799	312847	386532	242865	243709	254118	202725	259443	413214	340816	353680	280653	346112
		(M+1)	28963.5	25830	31849.4	26510.2	26420.8	23173.7	20455.8	22307	17450.4	25309	30291	24756	23637.4	23774.9	31625.5
		(M+2)	43273.3	47774.3	39592.9	51050	46588.8	21588	29328.3	20571.1	17486.5	24778.6	43328.3	46861.9	42832.1	25447.7	36183.9
		(M+3)	31761.5	30448	30636.3	31526.5	18974.8	19347.7	34594.9	22449.7	23155.8	25569.3	20340.6	21158	22987.1	28643.6	24316.9
		(M+4)	159266	115118	101776	69710.2	170946	92992.2	123673	102667	94693.4	115430	116795	94223.1	128127	108087	152222
		(M+5)	403134	332273	375936	344723	306405	340099	376688	250668	276671	290302	300335	384879	326734	335108	298166
		(M+6)	415593	414893	423247	475184	504403	366469	431973	327865	319096	371140	402991	505216	461245	323470	511300
Fig 7h
			shNC					shFUNDC2					shFUNDC2+sgMFN1					shNC+ETO
	aconitate	(M+0)	1.7203e+06	1.62107e+06	1.73209e+06	1.44994e+06	2.03632e+06	1.25684e+06	1.39108e+06	1.04867e+06	1.39508e+06	911793	1.60724e+06	1.84258e+06	1.45178e+06	2.15637e+06	2.17529e+06	926547	706065	686419	782901	786645
		(M+2)	118767	112553	118810	121983	144702	58042.9	52450.5	47348.3	64950.2	56651.8	122122	152446	95646	163806	152023	20120.3	7986.35	14419.4	20497.1	12449.6
	a-KG	(M+0)	1.71238e+07	1.41817e+07	1.48654e+07	1.57921e+07	1.5983e+07	1.47291e+07	1.32496e+07	1.25751e+07	1.47306e+07	1.3513e+07	1.53605e+07	1.67812e+07	1.25232e+07	2.0375e+07	1.8175e+07	10948693	8306323	10161529	10025606	9707973
		(M+2)	900619	789823	867144	882424	833425	423721	440236	418129	501968	439563	855081	997138	763501	1.11242e+06	1.0909e+06	208487	186766	177343	206476	167500
	fumarate	(M+0)	3.94417e+06	3.53531e+06	3.61872e+06	3.98109e+06	3.97333e+06	3.3459e+06	3.42813e+06	3.64276e+06	3.67998e+06	3.396e+06	3.92481e+06	4.66163e+06	3.50452e+06	5.02846e+06	4.80536e+06	2256615	1623131	1676195	2089357	1906909
		(M+2)	50723.3	55415.7	45894.5	57591.5	55733.8	25281.8	26242.1	24290.6	27147.6	27426	63492.3	71615.1	48378.1	57499.8	65617.5	4318	5740	2721	3074	5209
	malate	(M+0)	1.50444e+07	1.32785e+07	1.34575e+07	1.53348e+07	1.50303e+07	1.25348e+07	1.31883e+07	1.47358e+07	1.35341e+07	1.24049e+07	1.5109e+07	1.757e+07	1.26807e+07	1.99041e+07	1.74605e+07	9280039	6314226	6164956	8540265	7778457
		(M+2)	488733	484114	435891	496214	511580	271602	263054	285532	296068	252857	553267	615678	456170	691520	585663	97664	59944	49189	99628	85800

## Sheet: Fig 8
Fig 8c
	shNT	shFUNDC2	shFUNDC2+shMFN1	shFUNDC2+shMFN1+MFN1 WT	shFUNDC2+shMFN1+MFN1 W239A
	28.89	6.33	29.99	15.66	28.43
	27.77	10.11	28.11	4.32	26.32
	20.11	8.87	27.54	5.02	19.11
	19.44	5.11	15.22	4.78	14.14
	10.33	4.21	4.11	4.32	16.78
	8.65	4.98	4.67	5.67	7.54
	5.11	5.01	8.65	5.01	7.33
Fig 8e
	shNT	shFUNDC2	shFUNDC2+shMFN1	shFUNDC2+shMFN1+MFN1 WT	shFUNDC2+shMFN1+MFN1 W239A
	15.1	21.1	17.2	21.1	7.3
	13.2	24.2	11	19.2	2.1
	7.1	2.1	14.2	17.4	0.9
	6.3	13.2	7.3	10.1	18.3
	2.2	15.3	6.2	2.1	17.2
	3.1	16.2	5.1	6.3	11.1
	8.6	14.6	3.7	13.2	9.8
	7.2	6.3	2.1	12.1	8.7
	4.3	4.2	1	10.8	3.2
	6.1	15.2	5.3	9.6	6.4
	7.1	15.1	7.3	7.2	3.2
	11.1	13.2	9.5	13.2	2.7
	4.1	6.3	8.1	4.5	2.1
	1.1	7.2	4.3	11.1	1.1
	7.9	8.3	3.2	12.1	4.6
Fig 8f
	shNT	shFUNDC2	shFUNDC2+shMFN1	shFUNDC2+shMFN1+MFN1 WT	shFUNDC2+shMFN1+MFN1 W239A
	2352.2	12.1	2653.2	1.2	1754.2
	2645.4	13.3	2871.1	14.1	2212.1
	1874.2	12.6	1657.2	24.1	2755.2
	1798.1	3.1	1545.2	3.2	552.1
	2012.1	1.1	1665.2	31.1	1555.2
	1982.1	22.1	2674.2	2.1	2966.2
Fig 8h
	high FUNDC2	low FUNDC2
	2.17147	0.408085
	0.927781	0.155151
	0.518074	0.150759
	0.600181	0.0940475
	0.495086	0.201371

## Sheet: Fig S1
Fig S1a-c
	MTHFD1L			GLS			ALDH18A1
	TCGA			TCGA			TCGA
	Para	Tumor		para	tumor		para	Tumor
	1.5656	15.7121		2.37197	83.1619		20.1156	29.695
	0.224078	8.1421		3.40201	78.0192		24.3109	21.0227
	0.94949	3.59529		2.82937	71.5038		17.7294	67.0868
	1.46718	7.82296		0.391909	68.4195		7.75603	198.404
	0.608431	6.11999		2.59766	65.1718		9.41371	13.6471
	1.43638	8.8386		2.38553	59.8834		13.775	102.565
	1.32671	1.20604		1.03153	58.5822		32.0665	47.553
	0.828753	3.32248		2.98101	57.5204		25.3694	119.586
	0.781965	1.63515		2.66505	53.2945		13.8599	21.8875
	0.637785	5.71092		2.96089	44.7377		17.0846	24.5593
	2.17295	2.88324		2.52238	44.3866		23.7526	33.6928
	1.11013	16.2292		1.98625	43.791		16.4666	24.1492
	1.86697	3.69454		2.10838	42.1234		20.4588	21.6995
	2.08444	7.72405		2.78381	41.6618		31.6659	112.364
	0.960971	9.14372		3.02967	40.1225		11.9023	18.7015
	0.504803	3.52274		5.24412	38.7065		17.9636	51.0195
	0.571237	3.96598		2.06544	37.2425		25.9207	42.7143
	0.600415	5.67826		1.72487	37.0206		8.27612	32.5325
	2.7176	10.3516		1.6603	36.5921		21.8741	31.1784
	0.921413	8.56847		2.33149	36.1498		11.8474	24.4439
	0.495119	10.9009		6.53909	33.8705		14.391	44.5562
	2.58869	1.54019		2.71074	33.3869		10.4485	31.7457
	1.27387	32.9307		1.1542	33.3804		16.2966	73.8732
	1.65495	10.0464		4.15143	33.3065		25.4192	24.5624
	0.883864	4.12937		2.66904	33.2348		18.4989	78.1575
	4.10645	3.14753		4.06683	33.1687		22.7265	51.4585
	0.566259	0.716465		2.258	32.6647		7.9566	37.8425
	1.24449	5.93486		6.49901	32.6082		19.737	20.7298
	2.57568	7.04842		2.24696	31.9802		11.9715	11.9403
	1.03527	26.5335		1.28165	31.2639		25.1733	24.0084
	2.55169	5.39369		6.12758	29.6144		20.7558	34.8335
	1.75808	5.76479		1.65772	29.5077		17.9312	149.341
	1.5038	4.23075		4.65088	29.3601		22.396	53.0385
	1.32638	7.89081		3.39709	28.0163		32.4572	23.8251
	1.0577	3.82129		4.2406	27.6802		13.0551	31.5669
	1.76638	2.32723		2.41379	26.8575		14.1908	29.4707
	1.64098	2.56907		3.5249	26.572		15.766	14.6636
	0.474752	2.35476		1.44175	26.0813		11.0049	19.1903
	0.916368	28.8454		2.772	25.7915		22.2467	40.3874
	0.756096	12.6143		2.2531	25.6558		12.8174	21.0857
	1.83779	5.22617		1.32352	25.1281		15.6614	35.9487
	0.306563	0.939478		1.82233	24.3516		12.1069	32.1275
	1.55981	5.27656		3.53649	23.9689		15.1627	37.0172
	1.69277	2.1264		1.7034	23.6455		26.2264	21.6427
	3.10773	6.54029		2.50221	23.3614		16.0095	17.1835
	1.48639	2.05128		3.06223	23.0201		18.299	54.2961
	0.358433	12.9552		6.96625	22.9323		29.0267	34.09
	2.58674	3.01133		3.46312	22.9102		18.91	15.992
		7.25573		0.786997	22.3428		12.0503	46.3452
		8.31718		8.12495	22.3073		17.8237	46.9341
		8.85036			22.1646			41.2957
		13.6674			21.9703			18.5944
		3.91598			21.8839			79.0563
		11.8799			21.3717			42.7128
		4.49745			21.3452			10.6742
		4.81119			20.8418			100.037
		4.58474			20.0416			29.4764
		10.7247			19.6953			19.2435
		7.26933			19.0561			16.383
		10.0684			18.9999			85.7579
		1.95491			18.5958			23.5941
		2.96162			18.5264			71.4467
		7.46159			18.4996			21.422
		4.43813			18.1105			23.4657
		4.01751			18.042			23.6568
		5.37436			17.9773			35.8128
		3.14234			17.955			29.8051
		9.68798			17.8142			12.7869
		10.6974			17.4815			41.7183
		4.18579			17.3685			33.2574
		4.19474			17.3564			18.9531
		0.923639			17.2024			24.7886
		12.6921			17.0361			27.3946
		5.64524			15.9901			12.5794
		7.65026			15.7584			91.9029
		5.08729			15.706			41.93
		3.92087			15.5849			62.8895
		5.55334			15.5694			44.2292
		0.995926			15.5129			27.1299
		10.6086			15.4534			36.6712
		5.70673			15.2191			57.2093
		4.37783			14.889			70.1652
		7.72353			14.8773			61.4258
		2.4147			14.7045			61.6236
		1.92857			14.6545			36.0347
		11.9129			14.596			18.2163
		1.58856			14.5789			15.9746
		2.14824			14.5421			29.7838
		3.0479			14.4485			29.4129
		17.3299			14.3941			25.9038
		4.85162			14.3778			24.6142
		1.42782			14.3314			68.6733
		1.73897			14.2849			38.7399
		2.01474			14.2194			9.33211
		11.0705			14.1372			40.1401
		3.39671			14.0607			29.3912
		2.89541			14.0166			42.0014
		2.26096			13.931			34.5261
		3.76114			13.8861			44.2414
		1.51957			13.8487			8.16465
		5.03394			13.7559			17.8901
		21.5358			13.6281			20.9349
		6.70472			13.4826			32.4032
		2.429			13.4444			80.4388
		1.40006			13.3711			27.9705
		1.35931			13.3607			14.8702
		19.991			13.1333			27.8423
		4.66314			13.0593			35.0541
		18.783			13.0085			74.6924
		4.75655			12.9917			23.1609
		2.52781			12.8921			63.1188
		4.55263			12.7582			35.6186
		1.6118			12.742			30.8934
		4.30693			12.6645			19.5562
		5.11959			12.6056			25.257
		10.7197			12.5396			25.1332
		8.45788			12.3683			18.6548
		8.30751			12.3506			65.3146
		5.57169			12.2912			56.7806
		6.07613			12.2854			38.4318
		13.0489			12.0314			26.8396
		6.50806			12.0206			68.4518
		1.16195			11.9012			92.026
		10.9429			11.7401			20.0157
		5.33567			11.7136			4.75312
		3.00812			11.6526			56.788
		2.11396			11.4955			37.1681
		4.36841			11.4663			11.3889
		3.26753			11.3998			47.079
		9.86738			11.1435			21.6892
		5.35185			11.1265			51.8248
		8.70547			11.1081			25.2593
		4.70803			11.102			26.357
		2.37694			11.0236			21.1363
		12.3575			10.8932			17.3313
		2.47598			10.8642			30.7368
		40.1793			10.8334			40.6232
		11.1534			10.7741			23.7911
		2.69536			10.6467			79.3536
		26.5845			10.6078			47.6787
		2.00211			10.6059			50.2762
		5.25496			10.519			62.4978
		1.84828			10.4583			23.7451
		2.76497			10.4532			29.7486
		22.659			10.3243			29.5846
		4.99633			10.205			40.0289
		7.84045			10.1186			91.5432
		1.38336			10.0211			14.1941
		5.18606			9.99945			19.6064
		1.88973			9.94526			23.4848
		4.63051			9.90839			41.6977
		4.33831			9.87923			52.1477
		8.00981			9.65169			27.0113
		10.4271			9.5809			20.1028
		2.99886			9.55031			37.4465
		1.53274			9.53425			29.8292
		2.19213			9.28604			17.2423
		9.81167			9.23936			25.4065
		4.89603			9.14971			30.7574
		2.5196			9.11336			25.3431
		4.64538			8.97617			24.2065
		15.8735			8.9097			21.0439
		3.35627			8.73944			19.9279
		1.01531			8.72752			63.0953
		2.3428			8.68138			49.9277
		9.55847			8.63607			48.6827
		2.3882			8.60487			8.29452
		1.48473			8.591			47.7759
		10.8239			8.55684			51.5467
		3.19927			8.52962			20.1201
		0.279095			8.37288			34.518
		6.70815			8.35091			21.9796
		4.30779			8.34338			24.6302
		2.67873			8.3324			88.9067
		5.56201			8.22061			46.2379
		12.4129			8.05902			122.573
		4.22363			8.05879			51.9943
		0.905958			7.88709			27.5565
		7.41733			7.88023			25.1351
		15.9503			7.82198			43.2755
		3.124			7.79941			22.9902
		14.8849			7.78807			131.554
		13.8657			7.77909			18.505
		14.8792			7.68251			45.6061
		3.72328			7.576			21.2454
		13.9807			7.45435			51.6723
		5.73439			7.45339			25.7354
		4.09947			7.34377			82.0973
		2.61038			7.2835			26.2588
		31.4865			7.26329			55.6558
		11.1669			7.26131			9.52098
		6.01898			7.25876			94.9125
		19.9222			7.22539			72.5957
		12.3709			7.0726			23.5255
		2.88873			7.03231			52.9148
		5.43163			6.92953			87.9321
		3.29248			6.92101			42.9905
		7.95945			6.84452			39.5707
		11.9133			6.8167			51.6975
		7.07348			6.80729			31.2509
		1.95908			6.78599			69.3621
		15.1747			6.72603			29.4382
		6.02186			6.7228			34.6484
		16.6147			6.56611			103.822
		6.30022			6.56518			25.2756
		14.5674			6.50064			24.3985
		9.14644			6.48037			43.5287
		7.29982			6.39942			50.12
		7.38741			6.37961			34.4942
		4.65257			6.3684			35.6527
		2.15617			6.31001			57.2171
		3.08532			6.29028			33.6695
		2.75001			6.27551			21.2181
		2.60518			6.26967			98.8489
		6.69864			6.26263			8.1674
		3.46387			6.09787			17.0049
		1.11619			6.0513			29.3349
		14.3929			6.00727			48.7253
		5.00122			5.97769			31.6272
		3.62143			5.97076			65.7178
		4.18708			5.87242			56.9861
		2.00515			5.72529			34.8794
		5.51332			5.71855			23.7669
		6.44242			5.71591			21.0083
		5.19339			5.6672			28.4974
		17.6177			5.66511			17.414
		0.341291			5.58074			52.0979
		1.52061			5.52216			58.9627
		1.44817			5.49333			19.7441
		20.3679			5.48601			27.2484
		5.79151			5.47124			56.4449
		5.87774			5.44989			127.705
		25.5119			5.28409			51.2066
		5.9087			5.27998			36.0748
		6.8287			5.26134			110.496
		9.70223			5.09859			25.9148
		4.63251			5.08185			41.2354
		5.31118			4.95054			42.3299
		2.99479			4.83109			33.4714
		4.48554			4.74269			32.1826
		5.08146			4.71849			24.7514
		6.22949			4.69615			36.9064
		9.856			4.69265			155.711
		5.21612			4.68376			23.3908
		3.46085			4.61922			44.9802
		13.0571			4.61483			46.1411
		3.05298			4.60473			19.4635
		3.56006			4.57183			34.4747
		2.20748			4.52126			33.6949
		10.8856			4.49871			34.3685
		5.32456			4.48653			21.4208
		5.14076			4.48057			51.9649
		7.49807			4.47296			26.2951
		1.78376			4.4415			28.9137
		2.24273			4.30544			32.3302
		1.51679			4.29861			8.75476
		1.29741			4.26998			52.9368
		8.2841			4.24291			37.2548
		7.51067			4.23273			12.7157
		12.2786			4.22564			38.8115
		8.71121			4.15064			96.3954
		3.86899			4.14439			51.7445
		13.6506			4.12993			76.078
		9.77261			4.12223			15.1573
		7.84298			4.09916			36.2346
		1.82431			4.08088			35.2955
		6.72429			4.04981			166.756
		2.70778			3.98208			61.2026
		4.79763			3.94008			40.114
		26.7615			3.78416			13.8948
		2.05049			3.76038			103.828
		2.38042			3.73968			104.962
		4.45766			3.71041			97.3111
		1.63215			3.69276			59.0804
		4.54906			3.65047			61.1742
		13.5514			3.63655			21.1947
		4.61609			3.62339			95.6227
		1.27129			3.59791			26.6491
		3.37108			3.59663			29.7016
		3.67588			3.54783			9.45023
		4.54723			3.52753			14.4598
		1.03694			3.51788			34.9667
		3.77498			3.49784			27.1057
		2.61902			3.45956			13.9578
		3.50468			3.28617			28.96
		4.3477			3.22506			44.6641
		9.08818			3.2241			22.9724
		5.932			3.22223			39.3199
		8.2848			3.20518			39.131
		2.42633			3.16815			49.5153
		3.01272			3.15484			121.015
		3.66724			3.11077			27.8597
		5.37975			3.11021			41.5194
		14.3628			3.07398			21.2741
		8.50202			3.07049			34.6944
		5.0173			3.03848			53.4939
		13.0934			2.97853			29.2205
		10.6709			2.9247			27.4007
		8.29844			2.89413			57.1545
		7.65852			2.89334			62.788
		2.51465			2.8706			54.0573
		5.1441			2.8224			102.781
		17.2592			2.82137			28.0481
		2.00108			2.78309			39.0088
		8.03217			2.73006			41.5309
		2.78673			2.70729			13.2721
		6.06868			2.68638			29.6401
		5.38164			2.58779			24.4535
		43.3687			2.5744			178.681
		14.6193			2.4943			22.5571
		10.4223			2.48012			67.75
		17.7472			2.46191			42.4992
		4.59705			2.45572			46.6082
		5.27187			2.45315			36.6087
		14.1977			2.43735			34.2411
		9.1941			2.36262			8.38129
		5.23605			2.30931			136.604
		1.73512			2.28424			32.3729
		2.67298			2.20325			32.9406
		2.584			2.17155			44.6718
		5.49371			2.16744			33.941
		3.31651			2.13342			17.3642
		1.77644			2.1179			49.7813
		12.7609			2.1116			39.7313
		3.18524			2.10308			50.544
		14.5283			2.10265			69.6619
		4.43679			2.07095			12.0696
		11.9678			2.06088			99.6911
		10.5981			2.05696			22.7165
		1.49445			2.00001			33.9447
		1.37472			1.97693			67.1777
		6.90784			1.9731			21.4681
		4.28667			1.95194			31.7327
		2.34782			1.94101			55.9608
		1.24127			1.81321			45.0615
		1.17964			1.7871			23.1154
		1.87093			1.77641			17.5696
		11.8487			1.77086			4.34379
		5.86928			1.70975			23.0006
		4.67791			1.6754			77.2987
		16.2415			1.66027			31.8014
		7.99347			1.61977			17.2898
		4.66305			1.58007			47.5207
		2.75086			1.56752			45.9506
		3.96051			1.55499			85.9108
		5.03702			1.52582			45.792
		3.12848			1.51091			25.9124
		2.53129			1.31573			33.3021
		20.2464			1.26449			26.2585
		5.3123			1.25487			58.6602
		2.18663			1.19466			128.607
		2.78694			1.11319			115.337
		6.78209			1.04027			18.652
		14.3508			0.98253			51.9783
		2.51045			0.963891			32.6112
		11.5922			0.956777			41.6302
		7.14419			0.918492			20.3854
		2.06225			0.841737			44.5577
		2.85677			0.832335			36.1686
		15.8008			0.810057			20.5237
		1.68406			0.787435			11.8059
		16.9946			0.769245			47.4418
		20.7496			0.713733			10.6567
		5.60663			0.5924			84.2997
		2.33305			0.565142			27.9683
		12.662			0.51815			45.5855
		9.11957			0.49067			32.3405
		4.55924			0.462549			52.3944
					0.387747			70.2664
					0.326462			26.155

## Sheet: Fig S2
Fig S2a
	shNT	shFUNDC2#1	shFUNDC2#2
	0.9365	0.177919	0.288992
	1.0678	0.116995	0.288547
	shNT	shPRELID2#1	shPRELID2#2
	0.938063	0.0962804	0.194782
	1.06603	0.0935318	0.169176
Fig S2b
	FUNDC2
	Normal	shNT	shFUNDC2	shFUNDC2+FUNDC2
	0.890787	14.5303	1.74591	8.48042
	1.1226	11.0979	1.55705	18.1796
		12.1107	1.08602	10.7754
		23.6804	0.814564	18.9723
	PRELID2
	Normal	shNT	shPRELID2
	0.929478	27.5585	6.74893
	1.47927	29.3139	13.0883
	0.927144	42.8211	19.5471
	0.637776	32.3742	4.13286
	1.20424	24.5477	9.64546

[truncated: 6 more sheets: Fig S3, Fig S4, Fig S6, Fig S7, Fig S8, Fig S9]
